# Supplementary material for: A toolkit for recombinant production of seven human EGF family growth factors in active conformation
Source: Sci Rep. 2022 Mar 23;12:5034. doi: 10.1038/s41598-022-09060-9 (PMC8943033; doi:10.1038/s41598-022-09060-9)
Supplement: Supplementary file 1 — Supplementary Information 1. [file 41598_2022_9060_MOESM1_ESM.xlsx]

## Sheet: High Resolution DLS
HIGH RESOLUTION DYNAMIC LIGHT SCATTERING (DLS)
General	Annotations		Acquisition		Cumulant Fit				Intensity Distribution
			Scattering Intensity (cts/s)		Cumulant Radius (nm)		Cumulant PDI		Peak 1 (nm)		PDI 1		Peak 2 (nm)		PDI 2		Peak 3 (nm)		PDI 3		Signal/Noise
Capillaries	Sample ID	Concentration	⌀	σ	⌀	σ	⌀	σ	⌀	σ	⌀	σ	⌀	σ	⌀	σ	⌀	σ	⌀	σ	⌀	σ
17, 18	AREG 5 min	3 mg ml	900516	325317	2.47759	0.00261018	0.133986	0.0314362	2.59288	0.00629167	0.153034	0.00367457	104.718		0.0478838						333	176
17	AREG 5 min	3 mg ml	670482	26158.1	2.47944	0.0542474	0.111757	0.032625	2.58843	0.0860539	0.155632	0.0530298	1560.87	2049.11	0.063375	0.0136302	48.206	12.4411	0.0386005	0.0049007	457	61
Acquisition 1	AREG 5 min	3 mg ml	671867		2.47135		0.108001		2.52346		0.138331		32.137		0.06156						398
Acquisition 2	AREG 5 min	3 mg ml	710694		2.55469		0.0473959		2.68114		0.122539										389
Acquisition 3	AREG 5 min	3 mg ml	660224		2.51867		0.0943984		2.50369		0.0941852		122.257		0.0407628						438
Acquisition 4	AREG 5 min	3 mg ml	631995		2.46533		0.111828		2.6993		0.176212										524
Acquisition 5	AREG 5 min	3 mg ml	665911		2.5005		0.101405		2.64248		0.280732		11.7009		0.0798371						463
Acquisition 6	AREG 5 min	3 mg ml	660449		2.44341		0.13016		2.53739		0.136816		4881.47		0.0747591		39.4088		0.0420658		528
Acquisition 7	AREG 5 min	3 mg ml	668940		2.37025		0.178		2.62092		0.202346		19.7981		0.0531149						426
Acquisition 8	AREG 5 min	3 mg ml	657725		2.44329		0.125097		2.68802		0.121913										528
Acquisition 9	AREG 5 min	3 mg ml	720259		2.5429		0.103318		2.49465		0.141545		2142.11		0.0727464		57.0032		0.0351352		372
Acquisition 10	AREG 5 min	3 mg ml	656755		2.48399		0.117967		2.49323		0.141706		3716.64		0.0608447						508
18	AREG 5 min	3 mg ml	1.13055e+06	46619.7	2.47575	0.0514888	0.156215	0.0463018	2.59733	0.0860686	0.150436	0.033987	104.718	59.1991	0.0478838	0.0152188					208	12
Acquisition 1	AREG 5 min	3 mg ml	1.10875e+06		2.52942		0.122743		2.72486		0.172922		123.348		0.0400452						207
Acquisition 2	AREG 5 min	3 mg ml	1.10615e+06		2.47561		0.15739		2.63284		0.127076		37.9202		0.0584496						216
Acquisition 3	AREG 5 min	3 mg ml	1.15041e+06		2.4438		0.186021		2.45223		0.231142		10.6432		0.0729945						195
Acquisition 4	AREG 5 min	3 mg ml	1.09403e+06		2.47756		0.140631		2.68853		0.177627										201
Acquisition 5	AREG 5 min	3 mg ml	1.11021e+06		2.43038		0.228008		2.56398		0.133993		131.504		0.0599173						209
Acquisition 6	AREG 5 min	3 mg ml	1.10765e+06		2.43629		0.135922		2.5016		0.140759		176.123		0.0583747						209
Acquisition 7	AREG 5 min	3 mg ml	1.19589e+06		2.55269		0.141238		2.67618		0.122994		126.526		0.0380588						206
Acquisition 8	AREG 5 min	3 mg ml	1.08607e+06		2.49309		0.128701		2.55141		0.135317		161.996		0.0405722						223
Acquisition 9	AREG 5 min	3 mg ml	1.22768e+06		2.39011		0.233042		2.56749		0.133627		41.4259		0.0380691						190
Acquisition 10	AREG 5 min	3 mg ml	1.11865e+06		2.52853		0.0884502		2.61414		0.128901		132.98		0.0244725						227
19, 20	AREG 5 min Reduced	3 mg ml	551521	36467.9	2.60197	0.0541157	0.100254	0.0260712	2.76343	0.0785951	0.258012	0.150218									519	30
19	AREG 5 min Reduced	3 mg ml	577308	29842	2.5637	0.0311024	0.0818191	0.0261306	2.70786	0.0878285	0.151791	0.042827	103.67		0.0551694						497	42
Acquisition 1	AREG 5 min Reduced	3 mg ml	528750		2.58502		0.0569782		2.70387		0.120487										501
Acquisition 2	AREG 5 min Reduced	3 mg ml	577225		2.54006		0.0767403		2.70102		0.120742										479
Acquisition 3	AREG 5 min Reduced	3 mg ml	705471		4.17342		0.899301		2.32811		0.179192		552.867		0.169574		5100.68		0.118881		476
Acquisition 4	AREG 5 min Reduced	3 mg ml	598808		2.55453		0.0739873		2.68154		0.122502										444
Acquisition 5	AREG 5 min Reduced	3 mg ml	567410		2.55771		0.0834435		2.50635		0.140226		103.67		0.0551694						439
Acquisition 6	AREG 5 min Reduced	3 mg ml	596708		2.56013		0.0732447		2.71915		0.173649										521
Acquisition 7	AREG 5 min Reduced	3 mg ml	558077		2.55419		0.0940643		2.7472		0.170121										526
Acquisition 8	AREG 5 min Reduced	3 mg ml	583835		2.63381		0.0445504		2.72148		0.105377										576
Acquisition 9	AREG 5 min Reduced	3 mg ml	554026		2.52386		0.135555		2.83556		0.243802										490
Acquisition 10	AREG 5 min Reduced	3 mg ml	630930		2.56399		0.0978087		2.75455		0.169214										501
20	AREG 5 min Reduced	3 mg ml	525734	30721.7	2.64023	0.0886663	0.118689	0.043762	2.81901	0.123139	0.364232	0.691829	1721.99	2797.06	0.0518134	0.0401143					540	46
Acquisition 1	AREG 5 min Reduced	3 mg ml	472666		2.44731		0.1824		2.74657		0.170199		116.998		0.0239155						543
Acquisition 2	AREG 5 min Reduced	3 mg ml	538971		2.6041		0.117256		3.12885		2.33037										538
Acquisition 3	AREG 5 min Reduced	3 mg ml	490521		2.59069		0.162386		2.71786		0.105658		154.312		0.0575231						616
Acquisition 4	AREG 5 min Reduced	3 mg ml	529282		2.69201		0.0596942		2.75516		0.102816		5364.11		0.0396776						518
Acquisition 5	AREG 5 min Reduced	3 mg ml	519806		2.70212		0.142084		2.70978		0.106289		72.0342		0.0384493						563
Acquisition 6	AREG 5 min Reduced	3 mg ml	541492		2.63557		0.110039		2.84115		0.144257										448
Acquisition 7	AREG 5 min Reduced	3 mg ml	521308		2.72262		0.0945516		2.7717		0.151576		53.3594		0.0400977						582
Acquisition 8	AREG 5 min Reduced	3 mg ml	542147		2.7517		0.0497226		2.7889		0.149713		58.1301		0.0239981						552
Acquisition 9	AREG 5 min Reduced	3 mg ml	515619		2.67132		0.108578		2.88858		0.153876										496
Acquisition 10	AREG 5 min Reduced	3 mg ml	585531		2.58488		0.160183		2.84154		0.227564		6235.01		0.139033						547
17, 18	AREG 24h	3 mg ml	689025	22923.4	2.53522	0.0616649	0.110294	0.0261059	2.62003	0.0145615	0.159927	0.0230392									426	31
17	AREG 24h	3 mg ml	672815	61491.8	2.49161	0.0618785	0.128754	0.0381348	2.63032	0.119257	0.176218	0.0579943	136.388	280.701	0.0705734	0.0138749	1873.37		0.059322		448	39
Acquisition 1	AREG 24h	3 mg ml	599530		2.5481		0.0907119		2.4936		0.141663		43.4235		0.0589229		1873.37		0.059322		403
Acquisition 2	AREG 24h	3 mg ml	706864		2.49489		0.103458		2.48745		0.142366		21.8677		0.0575532						450
Acquisition 3	AREG 24h	3 mg ml	610718		2.44453		0.182018		2.61781		0.202826		18.2193		0.0760712						430
Acquisition 4	AREG 24h	3 mg ml	731115		2.46527		0.144448		2.55856		0.212329		13.0812		0.084443						432
Acquisition 5	AREG 24h	3 mg ml	650078		2.51149		0.101429		2.51929		0.13879		708.903		0.0587224						381
Acquisition 6	AREG 24h	3 mg ml	745777		2.47576		0.125538		2.67857		0.108781										468
Acquisition 7	AREG 24h	3 mg ml	626855		2.37396		0.194661		2.62903		0.283612		12.834		0.0877275						445
Acquisition 8	AREG 24h	3 mg ml	706379		2.45925		0.150796		2.70048		0.12079										484
Acquisition 9	AREG 24h	3 mg ml	600741		2.5773		0.0841037		2.81023		0.248217										516
Acquisition 10	AREG 24h	3 mg ml	750096		2.56558		0.110374		2.8082		0.16281										470
18	AREG 24h	3 mg ml	705234	68950.5	2.57882	0.0419846	0.0918344	0.0174298	2.60973	0.0932077	0.143636	0.0291005	1590.45	2108.8	0.0644087	0.041415	1771.8	2388.55	0.068738	0.0428595	404	59
Acquisition 1	AREG 24h	3 mg ml	644785		2.61231		0.0675782		2.54664		0.135824		2196.19		0.0570602		82.8407		0.0384317		380
Acquisition 2	AREG 24h	3 mg ml	631222		2.64222		0.0891894		2.72081		0.105428		93.924		0.0395218						467
Acquisition 3	AREG 24h	3 mg ml	673854		2.57439		0.113015		2.66554		0.180704		41.5946		0.0642187						364
Acquisition 4	AREG 24h	3 mg ml	651099		2.49373		0.115955		2.52294		0.138388		53.51		0.0398722						508
Acquisition 5	AREG 24h	3 mg ml	659828		2.55104		0.0838987		2.4479		0.147002		46.9914		0.0391104		3460.77		0.0990442		371
Acquisition 6	AREG 24h	3 mg ml	711747		2.57685		0.106015		2.68892		0.177576		4238.14		0.0750245						445
Acquisition 7	AREG 24h	3 mg ml	791123		2.59122		0.0710304		2.63481		0.112424		763.464		0.0393545						322
Acquisition 8	AREG 24h	3 mg ml	808225		2.56481		0.0828309		2.69566		0.176688										413
Acquisition 9	AREG 24h	3 mg ml	775220		2.60281		0.0969963		2.56433		0.118689		5289.8		0.161107						367
Acquisition 10	AREG 24h	3 mg ml	841747		2.52315		0.128888		2.57229		0.133129		9974.01		0.059603						388
19, 20	AREG 24h Reduced	3 mg ml	595184	100577	2.5689	0.000565484	0.138772	0.00113442	2.64428	0.133071	0.179273	0.0761049									444	248
19	AREG 24h Reduced	3 mg ml	666303	26738.6	2.5693	0.0929018	0.137969	0.024911	2.73838	0.143836	0.233087	0.147216	764.986	1656.84	0.0900626	0.0356179					620	55
Acquisition 1	AREG 24h Reduced	3 mg ml	602275		2.55169		0.131253		2.92712		0.619486										733
Acquisition 2	AREG 24h Reduced	3 mg ml	658076		2.59509		0.116168		2.61565		0.187664		25.1009		0.0577441						596
Acquisition 3	AREG 24h Reduced	3 mg ml	652884		2.5512		0.166154		2.78845		0.165125		3728.81		0.112783						644
Acquisition 4	AREG 24h Reduced	3 mg ml	680791		2.56904		0.129424		2.88428		0.328387										649
Acquisition 5	AREG 24h Reduced	3 mg ml	682994		2.80735		0.175741		2.9058		0.217612		26.971		0.139227						570
Acquisition 6	AREG 24h Reduced	3 mg ml	690764		2.5783		0.108682		2.60838		0.12947		28.8581		0.0577516						605
Acquisition 7	AREG 24h Reduced	3 mg ml	650502		2.45346		0.16062		2.75548		0.169101										554
Acquisition 8	AREG 24h Reduced	3 mg ml	686499		2.50531		0.155812		2.57848		0.13249										599
Acquisition 9	AREG 24h Reduced	3 mg ml	676452		2.52523		0.129698		2.54035		0.215385		15.1881		0.0828066						578
Acquisition 10	AREG 24h Reduced	3 mg ml	681790		2.5563		0.106142		2.77981		0.166154										672
20	AREG 24h Reduced	3 mg ml	524065	54107.3	2.5685	0.096285	0.139574	0.0695532	2.55019	0.12078	0.125459	0.0242783	1425.32	1437.79	0.0897952	0.0296702	1782.66	1285.66	0.087465	0.0317011	269	52
Acquisition 1	AREG 24h Reduced	3 mg ml	502304		2.40496		0.25357		2.35318		0.106619		923.457		0.112832						253
Acquisition 2	AREG 24h Reduced	3 mg ml	465151		2.45726		0.195292		2.78552		0.165472										307
Acquisition 3	AREG 24h Reduced	3 mg ml	462054		2.61417		0.148256		2.57381		0.132972		1870.75		0.110993						314
Acquisition 4	AREG 24h Reduced	3 mg ml	446339		2.58952		0.0765916		2.56226		0.0772794		3346.07		0.0567859						350
Acquisition 5	AREG 24h Reduced	3 mg ml	549902		2.45538		0.198408		2.39371		0.103038		4145.2		0.0784265						266
Acquisition 6	AREG 24h Reduced	3 mg ml	520624		2.64732		0.0527884		2.62697		0.127645		1019.9		0.138013						306
Acquisition 7	AREG 24h Reduced	3 mg ml	586649		2.59586		0.189875		2.54035		0.136498		858.835		0.098681		3130.65		0.121033		234
Acquisition 8	AREG 24h Reduced	3 mg ml	540058		2.58149		0.124665		2.58753		0.131565		30.2268		0.0409175		1647.29		0.058038		257
Acquisition 9	AREG 24h Reduced	3 mg ml	600102		2.69648		0.110585		2.58555		0.131767		552.326		0.088755						173
Acquisition 10	AREG 24h Reduced	3 mg ml	567467		2.64256		0.0457063		2.493		0.141732		81.0803		0.082753		570.042		0.083324		228
1, 2	AREG 44h	3 mg ml	814432	209307	2.66282	0.160627	0.361268	0.217487	2.33893	0.152774	0.133845	0.0101551	962.869	26.8899	0.261911	0.134201					373	38
2	AREG 44h	3 mg ml	666430	40390.6	2.54924	0.0432982	0.207481	0.0606011	2.44696	0.124044	0.126665	0.0181823	943.854	612.913	0.167017	0.142662	155.913	24.5298	0.0734222	0.0185284	400	52
Acquisition 1	AREG 44h	3 mg ml	656748		2.57099		0.138861		2.62391		0.127943		973.556		0.087239						491
Acquisition 2	AREG 44h	3 mg ml	679410		2.57713		0.270327		2.43758		0.14825		631.356		0.186091		138.568		0.0865238		386
Acquisition 3	AREG 44h	3 mg ml	622370		2.48242		0.232901		2.50635		0.140226		246.09		0.0522507						392
Acquisition 4	AREG 44h	3 mg ml	738812		2.81897		0.69083		1.89942		0.080472		482.846		0.0878526						307
Acquisition 5	AREG 44h	3 mg ml	645029		2.52924		0.146706		2.35434		0.106513		1901.3		0.406599						362
Acquisition 6	AREG 44h	3 mg ml	728592		2.58642		0.248612		2.31263		0.110391		966.971		0.102905		173.259		0.0603207		370
1	AREG 44h	3 mg ml	962435	108195	2.7764	0.205217	0.515055	0.115473	2.23091	0.267838	0.141026	0.0690326	981.883	397.676	0.356806	0.259081	5834.74	4963.95	0.152661	0.0726685	346	49
Acquisition 1	AREG 44h	3 mg ml	775373		3.73339		0.905841		2.01243		0.181414		2850.9		0.453049						204
Acquisition 2	AREG 44h	3 mg ml	896940		3.77578		0.825902		2.29274		0.126763		2305.77		0.144103		108.511		0.0391433		290
Acquisition 3	AREG 44h	3 mg ml	820867		2.54803		0.450422		1.97281		0.0745962		1194.18		0.62027						386
Acquisition 4	AREG 44h	3 mg ml	853770		2.53589		0.392219		2.2164		0.135646		1442.5		0.561955						320
Acquisition 5	AREG 44h	3 mg ml	953028		2.79802		0.540614		2.05074		0.106196		802.5		0.113022		8916.72		0.105256		297
Acquisition 6	AREG 44h	3 mg ml	1.07394e+06		3.04374		0.594903		2.36882		0.156982		493.639		0.0978103		8479.07		0.116403		337
Acquisition 7	AREG 44h	3 mg ml	1.07642e+06		2.78748		0.420056		2.69722		0.269453		1341.8		0.153636		108.433		0.236324		423
Acquisition 8	AREG 44h	3 mg ml	996585		2.94525		0.692115		2.07946		0.103284		616.665		0.594141						311
3, 4	AREG 44h Reduced	3 mg ml	688398	30642.4	2.54578	0.0194714	0.147815	0.0272354	2.63985	0.0570985	0.160312	0.011504									449	59
4	AREG 44h Reduced	3 mg ml	666730	25682.2	2.55954	0.0908717	0.128557	0.050117	2.68023	0.0961393	0.168447	0.0702174	809.498	1548.17	0.0787107	0.0523506					490	63
Acquisition 1	AREG 44h Reduced	3 mg ml	815348		2.57457		0.115696		2.51241		0.0935327		190.278		0.0388751						292
Acquisition 2	AREG 44h Reduced	3 mg ml	632226		2.53006		0.131493		2.66019		0.124477		3927.55		0.0544853						579
Acquisition 3	AREG 44h Reduced	3 mg ml	673527		2.52688		0.139207		2.54102		0.136425		23.3845		0.0806957						397
Acquisition 4	AREG 44h Reduced	3 mg ml	637432		2.61816		0.028298		2.71887		0.119162										499
Acquisition 5	AREG 44h Reduced	3 mg ml	665082		2.46939		0.157218		2.78248		0.165835										453
Acquisition 6	AREG 44h Reduced	3 mg ml	650352		2.45631		0.15533		2.55954		0.148252		121.294		0.0532769						541
Acquisition 7	AREG 44h Reduced	3 mg ml	717141		2.75562		0.213975		2.83105		0.340853		68.5662		0.181409						451
Acquisition 8	AREG 44h Reduced	3 mg ml	670080		2.51299		0.109004		2.73229		0.186186										504
Acquisition 9	AREG 44h Reduced	3 mg ml	669248		2.59237		0.118429		2.63954		0.184282		31.175		0.0654181						427
Acquisition 10	AREG 44h Reduced	3 mg ml	685484		2.57411		0.104056		2.65705		0.110549		685.021		0.0369787						563
3	AREG 44h Reduced	3 mg ml	710065	64973.1	2.53201	0.0568324	0.167073	0.096013	2.59948	0.139926	0.152178	0.0355111	882.403	950.975	0.084569	0.0461733	57.6462	38.225	0.0704946	0.0333287	408	59
Acquisition 1	AREG 44h Reduced	3 mg ml	613695		2.51042		0.133487		2.61111		0.1292		2248.23		0.0544494						406
Acquisition 2	AREG 44h Reduced	3 mg ml	722667		2.60554		0.0940747		2.77059		0.167261										356
Acquisition 3	AREG 44h Reduced	3 mg ml	630651		2.44631		0.182863		2.46454		0.145025		459.642		0.112814		31.9957		0.0621051		403
Acquisition 4	AREG 44h Reduced	3 mg ml	721974		2.5224		0.176364		2.53092		0.137517		25.7431		0.0548989						456
Acquisition 5	AREG 44h Reduced	3 mg ml	660867		2.50719		0.168753		2.89565		0.246466										381
Acquisition 6	AREG 44h Reduced	3 mg ml	761632		2.52275		0.120115		2.49744		0.141228		689.584		0.130684						466
Acquisition 7	AREG 44h Reduced	3 mg ml	719839		2.64996		0.427555		2.47988		0.15793		640.283		0.167135		101.579		0.107216		332
Acquisition 8	AREG 44h Reduced	3 mg ml	798255		2.51006		0.132598		2.65758		0.124721		437.222		0.0392934						419
Acquisition 9	AREG 44h Reduced	3 mg ml	672890		2.50707		0.115991		2.5737		0.132983		2492.4		0.0585666		39.3638		0.0421622		517
Acquisition 10	AREG 44h Reduced	3 mg ml	798182		2.53836		0.118934		2.51336		0.139445		66.1198		0.0587095						340
1, 2	BTC 5 min	3 mg ml	550771	20307.5	2.91415	0.00300521	0.188157	0.0311229	3.01532	0.00946169	0.187505	0.00671665									442	69
1	BTC 5 min	3 mg ml	565131	30409.6	2.91628	0.119765	0.210164	0.0909357	3.02201	0.0860697	0.182756	0.0297762	308.84	419.285	0.0945444	0.0242466	129.256		0.115717		393	58
Acquisition 1	BTC 5 min	3 mg ml	544570		2.96393		0.226863		3.11995		0.188763		65.5828		0.111341						340
Acquisition 2	BTC 5 min	3 mg ml	549714		2.89159		0.12229		3.00784		0.128711		77.9829		0.0894573						352
Acquisition 3	BTC 5 min	3 mg ml	563872		2.7891		0.175998		2.99096		0.205396		1164.59		0.139928						462
Acquisition 4	BTC 5 min	3 mg ml	541433		2.7887		0.191098		2.95801		0.209997		17.8013		0.0796856						396
Acquisition 5	BTC 5 min	3 mg ml	532639		2.92088		0.127102		3.08003		0.178912		448.733		0.0634402						428
Acquisition 6	BTC 5 min	3 mg ml	557518		2.85026		0.217067		2.88785		0.139629		54.4326		0.0794803						381
Acquisition 7	BTC 5 min	3 mg ml	604957		3.00421		0.302483		3.01165		0.202583		107.542		0.0822024						288
Acquisition 8	BTC 5 min	3 mg ml	731816		6.53794		1.11433		2.41776		0.237779		6187.07		0.141196		610.835		0.12599		167
Acquisition 9	BTC 5 min	3 mg ml	624031		3.17097		0.39713		3.16618		0.183292		825.648		0.120509		129.256		0.115717		450
Acquisition 10	BTC 5 min	3 mg ml	567442		2.86686		0.131446		2.97561		0.207521		17.2504		0.0848562						436
2	BTC 5 min	3 mg ml	536412	29396.7	2.91203	0.0830782	0.16615	0.0817706	3.00863	0.121356	0.192255	0.0667805	1647.17	2345.58	0.0913709	0.041234	58.1208	27.5747	0.0854423	0.0169317	491	54
Acquisition 1	BTC 5 min	3 mg ml	480273		2.91683		0.099566		2.86114		0.142248		64.4261		0.0618369						461
Acquisition 2	BTC 5 min	3 mg ml	536589		2.92949		0.098853		2.93247		0.197372		184.139		0.0996391		37.4801		0.0725672		457
Acquisition 3	BTC 5 min	3 mg ml	515348		2.92901		0.0914308		2.80597		0.147897		22.1392		0.0561502						390
Acquisition 4	BTC 5 min	3 mg ml	555794		2.96304		0.176216		3.00589		0.187847		136.87		0.169771						460
Acquisition 5	BTC 5 min	3 mg ml	522471		2.99961		0.124695		3.11479		0.174941		374.232		0.145301						516
Acquisition 6	BTC 5 min	3 mg ml	540105		2.85654		0.114945		2.94277		0.134466		5656.66		0.0735966						533
Acquisition 7	BTC 5 min	3 mg ml	551641		3.01249		0.33446		3.09065		0.19236		524.636		0.114472		47.445		0.079138		483
Acquisition 8	BTC 5 min	3 mg ml	584660		2.92338		0.271608		3.19027		0.370428		3590.14		0.0790894		89.4372		0.104622		541
Acquisition 9	BTC 5 min	3 mg ml	515934		2.86741		0.146672		3.0907		0.17768		334.936		0.0383155						488
Acquisition 10	BTC 5 min	3 mg ml	561299		2.72246		0.203052		3.05163		0.19731		5583.53		0.075537						582
3, 4	BTC 5 min Reduced	3 mg ml	598290	38709	2.91206	0.0497208	0.189139	0.00866402	2.90004	0.0303092	0.157886	0.0168263	1804.04		0.157132						349	24
4	BTC 5 min Reduced	3 mg ml	625661	21711.8	2.94722	0.0703873	0.195265	0.0806459	2.8786	0.210297	0.145988	0.030812	1804.04	1761.92	0.157132	0.162146	228.056	283.423	0.0683713	0.0225212	332	36
Acquisition 1	BTC 5 min Reduced	3 mg ml	612322		2.85758		0.227325		3.08613		0.192923		26.6822		0.0819362		240.511		0.102065		254
Acquisition 2	BTC 5 min Reduced	3 mg ml	601179		2.95662		0.115829		2.95291		0.118323		1776.04		0.0800523						328
Acquisition 3	BTC 5 min Reduced	3 mg ml	600616		2.87584		0.125273		2.87572		0.14081		57.9552		0.0578062						358
Acquisition 4	BTC 5 min Reduced	3 mg ml	614579		3.0275		0.124495		2.94814		0.133976		34.3773		0.0537979		624.551		0.0572307		345
Acquisition 5	BTC 5 min Reduced	3 mg ml	607545		3.00785		0.182379		3.05979		0.181287		2603.71		0.16472		22.3491		0.0551003		365
Acquisition 6	BTC 5 min Reduced	3 mg ml	629495		2.8725		0.247977		3.0253		0.185445		201.434		0.245116						327
Acquisition 7	BTC 5 min Reduced	3 mg ml	642195		2.92475		0.3811		2.43711		0.0994016		2512.6		0.586513						297
Acquisition 8	BTC 5 min Reduced	3 mg ml	650353		2.90059		0.229747		2.58994		0.131321		2663.88		0.142722						363
Acquisition 9	BTC 5 min Reduced	3 mg ml	635300		3.04737		0.15552		2.97814		0.131291		2708.4		0.0795231						319
Acquisition 10	BTC 5 min Reduced	3 mg ml	663030		3.00159		0.163004		2.83287		0.145102		5455.34		0.0791288		24.8134		0.0590897		368
3	BTC 5 min Reduced	3 mg ml	570919	23741.6	2.8769	0.0968223	0.183012	0.0525144	2.92147	0.0784065	0.169784	0.039516	999.104	1667.72	0.0848569	0.0184072	1733.56	1713.9	0.0900219	0.0137837	366	26
Acquisition 1	BTC 5 min Reduced	3 mg ml	551668		2.98631		0.2475		2.96197		0.132728		145.615		0.0783524		2929.09		0.104591		416
Acquisition 2	BTC 5 min Reduced	3 mg ml	563137		2.82534		0.147335		2.95246		0.210788		848.869		0.101012						379
Acquisition 3	BTC 5 min Reduced	3 mg ml	559741		2.83324		0.175605		2.93036		0.135607		362.711		0.0555643						336
Acquisition 4	BTC 5 min Reduced	3 mg ml	877492		0		0		2.70447		0.282544		2026.34		0.521605		51.4707		0.170166		136
Acquisition 5	BTC 5 min Reduced	3 mg ml	848670		4.61903		0.789138		3.1208		0.174269		6657.93		0.78223		61.7406		0.141791		237
Acquisition 6	BTC 5 min Reduced	3 mg ml	599288		3.03331		0.10187		2.82876		0.145523		4735.86		0.0924273		81.636		0.0816302		364
Acquisition 7	BTC 5 min Reduced	3 mg ml	550957		2.81605		0.163031		2.85707		0.225098		40.7714		0.0810667		453.451		0.0753528		349
Acquisition 8	BTC 5 min Reduced	3 mg ml	610094		2.87458		0.201666		3.05606		0.196739		396.829		0.0744287						359
Acquisition 9	BTC 5 min Reduced	3 mg ml	561544		2.76948		0.244077		2.8636		0.142003		463.076		0.111147		3470.08		0.0985134		361
Acquisition 10	BTC 5 min Reduced	3 mg ml	732888		3.93135		0.780445		2.64829		0.198185		5188.87		0.167436		686.561		0.131838		371
2, 3	BTC 24h	3 mg ml	708436	35239.6	3.09257	0.00305495	0.295065	0.00553072	3.12066	0.0173027	0.426465	0.0866025									529	60
3	BTC 24h	3 mg ml	683518	85066.8	3.09473	0.106782	0.298976	0.0660525	3.1329	0.321795	0.487702	0.669802	882.333	958.322	0.207818	0.268559	789.426	1507.76	0.1659	0.207434	487	79
Acquisition 1	BTC 24h	3 mg ml	593690		3.06053		0.243989		3.54293		1.01643		128.347		0.117362						586
Acquisition 2	BTC 24h	3 mg ml	754993		2.98812		0.304278		2.84485		0.143882		1662.06		0.10637		66.2175		0.0585363		462
Acquisition 3	BTC 24h	3 mg ml	651602		3.0951		0.355204		3.15546		0.170461		53.5255		0.0821973						390
Acquisition 4	BTC 24h	3 mg ml	764196		3.12595		0.215225		2.89858		0.138597		25.5081		0.104326		492.579		0.084415		426
Acquisition 5	BTC 24h	3 mg ml	583452		2.91053		0.290732		3.77816		2.11273		2661.87		0.142937		652.036		0.0841886		574
Acquisition 6	BTC 24h	3 mg ml	886042		3.75165		0.671484		2.83466		0.159786		5410.25		0.154014		880.603		0.140043		446
Acquisition 7	BTC 24h	3 mg ml	632662		3.2644		0.345704		3.0107		0.202712		27.0848		0.13806		4161.76		0.119686		573
Acquisition 8	BTC 24h	3 mg ml	773807		3.10762		0.294443		3.01943		0.201541		1766.28		0.154945		82.3708		0.634536		381
Acquisition 9	BTC 24h	3 mg ml	609250		3.08429		0.224508		2.8577		0.224998		979.825		0.921352		17.2042		0.0853119		485
Acquisition 10	BTC 24h	3 mg ml	788008		3.21605		0.416698		3.08826		0.177961		636.494		0.102811		53.8156		0.0946224		507
2	BTC 24h	3 mg ml	733354	22839.6	3.09041	0.0886784	0.291154	0.058695	3.10843	0.239736	0.365228	0.453198	1700.6	3046.52	0.105821	0.028173	1127.71	2310.65	0.104543	0.0279718	571	87
Acquisition 1	BTC 24h	3 mg ml	715002		3.06965		0.31303		3.13732		0.263274		43.0584		0.126194		499.453		0.142556		521
Acquisition 2	BTC 24h	3 mg ml	779587		3.16341		0.417354		2.95602		0.21028		3028.02		0.161		395.79		0.129903		552
Acquisition 3	BTC 24h	3 mg ml	728285		2.98382		0.244221		3.10115		0.269452		16.5344		0.107482		304.065		0.111592		597
Acquisition 4	BTC 24h	3 mg ml	710222		2.92314		0.227151		3.72364		1.64535		413.134		0.0566169						487
Acquisition 5	BTC 24h	3 mg ml	727311		3.04484		0.295362		3.24375		0.343225		9534.22		0.0920638		257.751		0.076368		741
Acquisition 6	BTC 24h	3 mg ml	722454		3.11365		0.264807		2.94461		0.211912		13.4587		0.0797726		230.918		0.11072		525
Acquisition 7	BTC 24h	3 mg ml	737644		3.22362		0.290999		3.05161		0.18226		404.986		0.124071		42.2676		0.0754292		510
Acquisition 8	BTC 24h	3 mg ml	730112		3.13237		0.244528		3.05127		0.182301		38.7161		0.104617		7228.37		0.136748		684
Acquisition 9	BTC 24h	3 mg ml	715538		3.14916		0.257489		2.98512		0.190471		43.8362		0.107878		1133.84		0.0850241		613
Acquisition 10	BTC 24h	3 mg ml	767385		3.10048		0.356597		2.88977		0.153749		3470.03		0.0985159		56.9747		0.0725461		483
3, 4	BTC 24h Reduced	3 mg ml	2.64725e+08	1.18169e+08	0.0538994	0.182524	0.0042248	40.1481	0.481483	0.246837	0.0218686	824.59	428.624	0.0651412	0.00622598						1145	24
4	BTC 24h Reduced	3 mg ml	1.9914e+08	1.50788e+06	34.2341	0.249024	0.143904	0.0158357	38.3381	2.46589	0.435931	0.546313	666.607	1102.29	0.0600838	0.0169195					1179	206
Acquisition 1	BTC 24h Reduced	3 mg ml	1.97762e+08		34.4291		0.132739		35.1599		0.143168		2606.31		0.0416322						1219
Acquisition 2	BTC 24h Reduced	3 mg ml	1.9958e+08		34.416		0.14284		40.0311		0.489491										1478
Acquisition 3	BTC 24h Reduced	3 mg ml	1.98675e+08		34.0947		0.167638		39.0537		0.169139		3.99406		0.0605757						1145
Acquisition 4	BTC 24h Reduced	3 mg ml	2.01389e+08		34.3691		0.138091		42.0619		1.94101										1101
Acquisition 5	BTC 24h Reduced	3 mg ml	1.98671e+08		34.2391		0.146171		39.689		0.376693										1051
Acquisition 6	BTC 24h Reduced	3 mg ml	1.97604e+08		33.6788		0.122375		35.7409		0.218625		234.613		0.0574876						933
Acquisition 7	BTC 24h Reduced	3 mg ml	1.99225e+08		34.0653		0.129474		34.327		0.16561		483.862		0.0874842						1568
Acquisition 8	BTC 24h Reduced	3 mg ml	1.99288e+08		34.13		0.169552		39.6147		0.499835										1023
Acquisition 9	BTC 24h Reduced	3 mg ml	1.97362e+08		34.4538		0.135165		38.321		0.175669										1020
Acquisition 10	BTC 24h Reduced	3 mg ml	2.01847e+08		34.4652		0.154994		39.3822		0.180066		4.26038		0.0532391						1250
14, 15	EGF 5 min	2 mg ml	393371	55880.8	2.50907	0.122749	0.388316	0.00553748	2.48698	0.0138157	0.20238	0.00425722	1672.88	172.573	0.120262	0.0318373	2436.12	595.526	0.0906495	0.00856683	230	88
14	EGF 2 mg ml 5 min		353857	19000.6	2.59587	0.088835	0.392232	0.0921123	2.49675	0.0892707	0.205391	0.0648295	1794.91	2702.44	0.142774	0.132915	2857.22	2530.57	0.0845919	0.0299297	292	38
Acquisition 1	EGF 2 mg ml 5 min		379010		2.68448		0.520303		2.44905		0.146865		4543.33		0.165209		25.6903		0.0883852		313
Acquisition 2	EGF 2 mg ml 5 min		382698		2.53208		0.381443		2.42391		0.165309		3518.08		0.0958432		32.994		0.0584036		236
Acquisition 3	EGF 2 mg ml 5 min		331307		2.53735		0.345008		2.40344		0.152492		22.3592		0.0882656		4138.61		0.0786766		288
Acquisition 4	EGF 2 mg ml 5 min		345022		2.70305		0.336004		2.68223		0.287248		46.9983		0.09385		3173.72		0.0765582		282
Acquisition 5	EGF 2 mg ml 5 min		358407		2.60775		0.522092		2.55607		0.33021		7840.99		0.102969		30.4193		0.144688		342
Acquisition 6	EGF 2 mg ml 5 min		374271		2.69799		0.521763		2.39489		0.242342		1854.47		0.127481		13.923		0.129418		240
Acquisition 7	EGF 2 mg ml 5 min		338504		2.55639		0.335377		2.54196		0.215112		39.0908		0.513324		5466.42		0.0788083		325
Acquisition 8	EGF 2 mg ml 5 min		353613		2.67501		0.356332		2.5051		0.140367		34.2897		0.0866992		5145.31		0.0554783		339
Acquisition 9	EGF 2 mg ml 5 min		335249		2.48339		0.30043		2.45607		0.161007		31.0368		0.0800529		5035.61		0.0579218		293
Acquisition 10	EGF 2 mg ml 5 min		340489		2.4812		0.303568		2.55479		0.212956		18.4664		0.0740484		5509.48		0.0775812		262
15	EGF 2 mg ml 5 min		432884	37701.4	2.42228	0.129357	0.384401	0.069671	2.47721	0.117434	0.19937	0.0508634	1550.85	2524.39	0.0977495	0.030656	2015.02	1947.94	0.0967072	0.0323943	168	32
Acquisition 1	EGF 2 mg ml 5 min		505168		2.52722		0.320448		2.34954		0.175938		6199.04		0.140651		19.0437		0.0574065		140
Acquisition 2	EGF 2 mg ml 5 min		450799		2.25701		0.437197		2.33065		0.10869		33.1437		0.0578773		3706.18		0.0742145		176
Acquisition 3	EGF 2 mg ml 5 min		423688		2.18519		0.429184		2.60353		0.205057		3641.46		0.0768761		61.94		0.0811425		166
Acquisition 4	EGF 2 mg ml 5 min		412993		2.50782		0.342478		2.47957		0.241185		41.1278		0.13832		4621.15		0.144833		195
Acquisition 5	EGF 2 mg ml 5 min		458203		2.44444		0.331267		2.62807		0.201246		48.4337		0.0759399		2598.06		0.100566		145
Acquisition 6	EGF 2 mg ml 5 min		427792		2.55456		0.503886		2.34148		0.177152		26.1114		0.0995611		444.012		0.0785906		211
Acquisition 7	EGF 2 mg ml 5 min		456518		2.4813		0.333344		2.50863		0.220865		26.5132		0.0965662		3060.52		0.157599		132
Acquisition 8	EGF 2 mg ml 5 min		426298		2.38595		0.436506		2.60297		0.189496		17.7632		0.0800274		875.42		0.0816183		173
Acquisition 9	EGF 2 mg ml 5 min		401831		2.55222		0.288224		2.38627		0.170564		24.4111		0.0740509		4751.61		0.0789013		126
Acquisition 10	EGF 2 mg ml 5 min		365555		2.32706		0.421473		2.5414		0.303507		5450.55		0.137626		12.2419		0.112199		213
4, 16	EGF 5 min Reduced	2 mg ml	5.95081e+06	970667	29.5036	1.34552	0.176299	0.0391553	32.2229	0.638598	0.581152	0.0910038	606.78	98.0214	0.0674324	0.00861371					679	274
Acquisition 4	EGF 5 min Reduced	2 mg ml	5.35294e+06		29.0271		0.126495		31.0743		0.218785		378.486		0.0396653						456
Acquisition 5	EGF 5 min Reduced	2 mg ml	5.19514e+06		28.7385		0.183482		36.2226		1.49769										306
Acquisition 6	EGF 5 min Reduced	2 mg ml	4.97273e+06		28.8357		0.140459		33.089		0.299491										459
Acquisition 7	EGF 5 min Reduced	2 mg ml	4.60586e+06		29.2033		0.150355		33.4394		0.280899										482
Acquisition 8	EGF 5 min Reduced	2 mg ml	5.31146e+06		29.0832		0.121203		31.8078		0.208811										612
Acquisition 9	EGF 5 min Reduced	2 mg ml	5.56664e+06		28.5845		0.157984		33.8105		1.71901										361
Acquisition 10	EGF 5 min Reduced	2 mg ml	5.20429e+06		44.2119		0.807921		31.7653		0.209369		1408.85		0.126394						517
16	EGF 5 min Reduced	2 mg ml	6.63717e+06	66058.1	28.5522	0.251166	0.148612	0.0236586	31.7714	2.39304	0.516803	0.65936	537.468	783.136	0.0613416	0.0229657					873	55
Acquisition 1	EGF 5 min Reduced	2 mg ml	6.64573e+06		28.2058		0.160644		33.0932		0.42153										889
Acquisition 2	EGF 5 min Reduced	2 mg ml	6.68242e+06		28.4047		0.116721		30.4534		0.227797		402.475		0.0596556						771
Acquisition 3	EGF 5 min Reduced	2 mg ml	6.51917e+06		28.3273		0.13582		28.4871		0.181906		231.984		0.058798						879
Acquisition 4	EGF 5 min Reduced	2 mg ml	6.553e+06		28.5387		0.16969		32.064		0.305514		333.087		0.0387421						913
Acquisition 5	EGF 5 min Reduced	2 mg ml	6.59932e+06		28.911		0.12572		30.4452		0.144442		2110.17		0.0363431						841
Acquisition 6	EGF 5 min Reduced	2 mg ml	6.59889e+06		28.7271		0.172519		28.4934		0.181826		141.991		0.09589						885
Acquisition 7	EGF 5 min Reduced	2 mg ml	6.69188e+06		28.3657		0.165771		32.7543		0.21008		5.10408		0.0786206						826
Acquisition 8	EGF 5 min Reduced	2 mg ml	6.70636e+06		28.4999		0.141366		34.7115		2.17698										980
Acquisition 9	EGF 5 min Reduced	2 mg ml	6.70172e+06		28.9743		0.118728		31.5638		0.148172										867
Acquisition 10	EGF 5 min Reduced	2 mg ml	6.67322e+06		28.5673		0.179145		35.6478		1.16978										876
10, 11	EPGN 5 min	2 mg ml	344848	18071	2.3139	0.0594679	0.165545	0.0286335	2.42395	0.0122382	0.133819	0.0014805									218	23
11	EPGN 5 min	2 mg ml	332070	18940.8	2.27185	0.103124	0.185792	0.0799285	2.41529	0.0958792	0.132772	0.0634189	3417.9	3377.87	0.0831153	0.0311199	2941.34	3591.55	0.069134	0.0130916	202	30
Acquisition 1	EPGN 5 min	2 mg ml	343870		2.22231		0.249863		2.36936		0.105167		411.221		0.0571449		5480.95		0.0783911		193
Acquisition 2	EPGN 5 min	2 mg ml	328642		2.32024		0.140788		2.51678		0.139066										208
Acquisition 3	EPGN 5 min	2 mg ml	298303		2.44083		0.0762906		2.36976		0.105132		3879.91		0.10417						247
Acquisition 4	EPGN 5 min	2 mg ml	330883		2.2202		0.176524		2.55155		0.135302										143
Acquisition 5	EPGN 5 min	2 mg ml	322038		2.29257		0.116711		2.58416		0.309465										204
Acquisition 6	EPGN 5 min	2 mg ml	343930		2.26856		0.2551		2.36416		0.10563		6197.4		0.140725						234
Acquisition 7	EPGN 5 min	2 mg ml	315984		2.13579		0.296049		2.34473		0.107389		70.3578		0.0831337		401.73		0.0598769		193
Acquisition 8	EPGN 5 min	2 mg ml	327304		2.11464		0.288236		2.36445		0.105605		3519.01		0.0823191						219
Acquisition 9	EPGN 5 min	2 mg ml	341209		2.39216		0.111114		2.32371		0.10934		697.003		0.0607447						172
Acquisition 10	EPGN 5 min	2 mg ml	368538		2.31121		0.147241		2.36427		0.105621		9150.36		0.0535696						208
10	EPGN 5 min	2 mg ml	357626	22957.2	2.35595	0.108605	0.145298	0.088066	2.4326	0.0953356	0.134865	0.0271118	1891.93	3333.4	0.0683497	0.0298173	4213.82		0.0758931		234	32
Acquisition 1	EPGN 5 min	2 mg ml	337109		2.34857		0.144683		2.48248		0.157599		23.6947		0.0381037						247
Acquisition 2	EPGN 5 min	2 mg ml	371682		2.37327		0.12394		2.45799		0.145798										221
Acquisition 3	EPGN 5 min	2 mg ml	404833		2.35912		0.125769		2.51384		0.139392										198
Acquisition 4	EPGN 5 min	2 mg ml	381698		2.24552		0.199138		2.38848		0.103491		81.4861		0.0397201						218
Acquisition 5	EPGN 5 min	2 mg ml	353354		2.52502		0		2.38654		0.103659		8637.96		0.112159						199
Acquisition 6	EPGN 5 min	2 mg ml	348535		2.41941		0.25336		2.42558		0.100349		331.301		0.0807773		4213.82		0.0758931		297
Acquisition 7	EPGN 5 min	2 mg ml	338265		2.33049		0.117362		2.33547		0.178064		15.7747		0.0767619						252
Acquisition 8	EPGN 5 min	2 mg ml	330279		2.40201		0.0731742		2.28121		0.128048		31.1044		0.0386411						269
Acquisition 9	EPGN 5 min	2 mg ml	348851		2.42984		0.109069		2.43315		0.164054		4122.21		0.092284						232
Acquisition 10	EPGN 5 min	2 mg ml	361657		2.12626		0.306482		2.62127		0.128201										209
12, 13	EPGN 5 min Reduced	2 mg ml	1.65071e+07	673098	32.5058	0.125731	0.351861	0.00597857	44.0332	0.527408	0.530922	0.0417381									972	30
12	EPGN 5 min Reduced	2 mg ml	1.60312e+07	1.33972e+06	32.5947	0.565668	0.356088	0.027373	44.4061	3.65175	0.501409	0.509833	85.2192	240.776	0.0959312	0.0288425	2316.51	3119.19	0.0628012	0.00953911	950	46
Acquisition 1	EPGN 5 min Reduced	2 mg ml	1.36113e+07		31.2647		0.39808		44.811		0.183855		8.70708		0.096008		5863.89		0.056466		911
Acquisition 2	EPGN 5 min Reduced	2 mg ml	1.54698e+07		32.1115		0.339044		44.0614		0.282732		7.5997		0.0953341						974
Acquisition 3	EPGN 5 min Reduced	2 mg ml	1.44645e+07		32.3549		0.334123		44.8725		0.728537		2.51716		0.0800734						919
Acquisition 4	EPGN 5 min Reduced	2 mg ml	1.63239e+07		32.5559		0.349635		37.8415		0.180149		727.258		0.0557956		3.01519		0.0737723		993
Acquisition 5	EPGN 5 min Reduced	2 mg ml	1.54911e+07		32.6982		0.319872		44.7905		1.72839		2.67566		0.109017						1007
Acquisition 6	EPGN 5 min Reduced	2 mg ml	1.69467e+07		33.045		0.399129		51.8907		0.974141		2.3338		0.0704646						1017
Acquisition 7	EPGN 5 min Reduced	2 mg ml	1.62442e+07		32.9832		0.347615		44.4356		0.186974		5.32049		0.125623						957
Acquisition 8	EPGN 5 min Reduced	2 mg ml	1.74046e+07		32.9279		0.359392		40.7929		0.155024		3.79329		0.0814545		1082.62		0.0581654		927
Acquisition 9	EPGN 5 min Reduced	2 mg ml	1.62418e+07		32.9311		0.335584		43.5995		0.345444										884
Acquisition 10	EPGN 5 min Reduced	2 mg ml	1.81137e+07		33.0742		0.378412		46.9655		0.248848		6.76745		0.14961						914
13	EPGN 5 min Reduced	2 mg ml	1.69831e+07	1.87003e+06	32.4169	0.784269	0.347633	0.0244389	43.6602	3.49771	0.560436	0.632918	124.092	264.112	0.114681	0.0699536	108.561	150.87	0.0670526	0.0223278	993	152
Acquisition 1	EPGN 5 min Reduced	2 mg ml	1.36827e+07		31.5806		0.33017		46.6745		2.11807		2.31055		0.0718901						807
Acquisition 2	EPGN 5 min Reduced	2 mg ml	1.56407e+07		31.1119		0.361092		46.0802		1.2353		2.11842		0.0855215						1038
Acquisition 3	EPGN 5 min Reduced	2 mg ml	1.49065e+07		31.878		0.376137		41.525		0.503126		433.635		0.0823969						976
Acquisition 4	EPGN 5 min Reduced	2 mg ml	1.70264e+07		31.7803		0.329072		42.7188		0.325155		4.95363		0.297532						863
Acquisition 5	EPGN 5 min Reduced	2 mg ml	1.64216e+07		32.9801		0.316307		36.743		0.131097		770.414		0.0386477		1.8794		0.0512645		1021
Acquisition 6	EPGN 5 min Reduced	2 mg ml	1.80321e+07		32.5624		0.319044		42.2033		0.207277		4.31035		0.0970438						935
Acquisition 7	EPGN 5 min Reduced	2 mg ml	1.75855e+07		32.7129		0.360985		42.4009		0.305311		3.74902		0.0970388		215.242		0.0828408		792
Acquisition 8	EPGN 5 min Reduced	2 mg ml	1.88195e+07		32.8386		0.337866		43.5245		0.194884		5.2889		0.127128						1157
Acquisition 9	EPGN 5 min Reduced	2 mg ml	1.77891e+07		33.2071		0.358867		45.056		0.37315		4.5049		0.132554						1272
Acquisition 10	EPGN 5 min Reduced	2 mg ml	1.99265e+07		33.5167		0.386795		49.6764		0.210987		9.63193		0.117056						1069
30, 31	EPR 5 min	1.5 mg ml	275429	14776.6	1.89639	0.0864491	0.479849	0.0229836	2.15653	0.139408	0.174346	0.0137641	3880.26		0.0973541						98	5
30	EPR 5 min	1.5 mg ml	285877	34382.4	1.83526	0.294863	0.496101	0.106161	2.05795	0.250277	0.184079	0.0936638	3529.7	3992.07	0.115374	0.0454431	364.474	373.769	0.0917053	0.0340682	102	14
Acquisition 1	EPR 5 min	1.5 mg ml	426008		2.75258		0.740676		2.23202		0.133753		262.608		0.127731		64.3636		0.13047		75
Acquisition 2	EPR 5 min	1.5 mg ml	340691		1.57094		0.64083		2.26608		0.364814		4661.98		0.142307		593.617		0.0633509		87
Acquisition 3	EPR 5 min	1.5 mg ml	258556		1.95541		0.344868		2.33141		0.193442		93.229		0.0401133						101
Acquisition 4	EPR 5 min	1.5 mg ml	252482		1.36918		0.588809		1.90497		0.138904		6229.56		0.139276						99
Acquisition 5	EPR 5 min	1.5 mg ml	264028		2.02299		0.493858		2.24892		0.13175		486.418		0.165718		75.9411		0.0943325		92
Acquisition 6	EPR 5 min	1.5 mg ml	309294		1.98064		0.468403		1.80935		0.169768		9677.21		0.118133		18.9439		0.0703627		104
Acquisition 7	EPR 5 min	1.5 mg ml	290214		2.11241		0.439836		1.78699		0.105798		29.8239		0.0866965		769.395		0.138775		128
31	EPR 5 min	1.5 mg ml	264980	14929.2	1.95752	0.247662	0.463597	0.139284	2.25511	0.177458	0.164614	0.076448	3880.26	2307.66	0.0973541	0.0294716	771.63	1573.85	0.0837466	0.0448115	94	20
Acquisition 1	EPR 5 min	1.5 mg ml	263880		1.88972		0.526199		2.18768		0.0933178		1230.73		0.111011		93.9941		0.067113		88
Acquisition 2	EPR 5 min	1.5 mg ml	270817		2.40709		0.613659		2.11853		0.249931		5430.83		0.138627		60.7081		0.161701		141
Acquisition 3	EPR 5 min	1.5 mg ml	351884		17.4958		1.57271		703.922		0.182799		2.06939		0.261941		59.4353		0.168701		225
Acquisition 4	EPR 5 min	1.5 mg ml	381395		40.9884		1.74364		730.613		0.183701		2.00149		0.198551		93.9867		0.395143		273
Acquisition 5	EPR 5 min	1.5 mg ml	284674		2.07166		0.311055		2.15922		0.142925		4043.36		0.14311						77
Acquisition 6	EPR 5 min	1.5 mg ml	278800		2.00816		0.327112		2.1686		0.0816096		429.988		0.0838006		3586.42		0.0792537		83
Acquisition 7	EPR 5 min	1.5 mg ml	250710		2.02741		0.278941		2.21816		0.213699		4761.15		0.0785856		17.6338		0.0506477		96
Acquisition 8	EPR 5 min	1.5 mg ml	238819		1.66265		0.483347		2.24224		0.132537		7467.13		0.0738066						80
Acquisition 9	EPR 5 min	1.5 mg ml	260797		1.61852		0.628231		2.2684		0.114737		4906.42		0.0740008						91
Acquisition 10	EPR 5 min	1.5 mg ml	271345		1.97492		0.54023		2.67802		0.288153		2772.44		0.0758913		99.3946		0.060018		97
32, 33	EPR 5 min Reduced	1.5 mg ml	5.90041e+06	2.4978e+06	7404.86	119.46	1.57785	0.140775	1136.77		0.0910492										25	7
32	EPR 5 min Reduced	1.5 mg ml	7.66662e+06	2.7122e+06	7489.34	7759.67	1.47831	0.22949	2886.56	3080.51	0.123221	0.0365291	475.858	416.361	0.116082	0.0671159	37.9772	32.4676	0.0973966	0.0179849	30	35
Acquisition 1	EPR 5 min Reduced	1.5 mg ml	3.33105e+07		2435.08		1.01324		1381.86		0.131381		17.884		0.0382749						118
Acquisition 2	EPR 5 min Reduced	1.5 mg ml	2.31428e+07		2707.91		1.13955		1373.21		0.20993		166.244		0.0794668		8.11199		0.0592836		21
Acquisition 3	EPR 5 min Reduced	1.5 mg ml	9.09119e+06		3118.44		1.4743		1340.9		0.139529		6.47411		0.0532604						31
Acquisition 4	EPR 5 min Reduced	1.5 mg ml	5.94537e+06		9002.95		1.54138		4574.23		0.162984		620.464		0.108192		15.0192		0.0846793		21
Acquisition 5	EPR 5 min Reduced	1.5 mg ml	6.0432e+06		5953.87		1.64802		1545.74		0.0930317										19
Acquisition 6	EPR 5 min Reduced	1.5 mg ml	5.75866e+06		3808.1		1.69915		663.851		0.0812184										19
Acquisition 7	EPR 5 min Reduced	1.5 mg ml	1.82085e+07		6984.39		0.586613		9387.42		0.141689		291.109		0.0791429						16
Acquisition 8	EPR 5 min Reduced	1.5 mg ml	1.04362e+07		2701.58		1.32593		9156.42		0.164206		800.637		0.186795		60.9353		0.110114		106
Acquisition 9	EPR 5 min Reduced	1.5 mg ml	4.68603e+06		24368.5		1.61869		569.609		0.0834507										11
Acquisition 10	EPR 5 min Reduced	1.5 mg ml	1.17056e+07		3471.89		1.0407		2355.13		0.138126										2
33	EPR 5 min Reduced	1.5 mg ml	4.1342e+06	990907	7320.39	4842.06	1.6774	0.103912	1136.77	367.215	0.0910492	0.0166307									20	3
Acquisition 1	EPR 5 min Reduced	1.5 mg ml	1.84947e+07		3409.81		1.42163		969.681		0.102331										57
Acquisition 2	EPR 5 min Reduced	1.5 mg ml	1.67262e+07		3722.39		1.51855		1508.79		0.0976434										32
Acquisition 3	EPR 5 min Reduced	1.5 mg ml	1.10495e+07		3334.4		1.57674		1455.09		0.104983										19
Acquisition 4	EPR 5 min Reduced	1.5 mg ml	4.85674e+06		15943.8		1.7712		885.866		0.0797048										23
Acquisition 5	EPR 5 min Reduced	1.5 mg ml	1.3716e+07		1587.17		1.09198		1117.14		0.10192										112
Acquisition 6	EPR 5 min Reduced	1.5 mg ml	5.23282e+06		4496.51		1.68024		1528.03		0.0952001										20
Acquisition 7	EPR 5 min Reduced	1.5 mg ml	9.75002e+06		6137.86		0.882625		3138.63		0.13591		37.3419		0.0602741						2
Acquisition 8	EPR 5 min Reduced	1.5 mg ml	2.76953e+06		5760.67		1.7884		1545.74		0.0930317										22
Acquisition 9	EPR 5 min Reduced	1.5 mg ml	4.24655e+06		5310.71		1.55775		810.984		0.0719421										22
Acquisition 10	EPR 5 min Reduced	1.5 mg ml	3.56534e+06		5090.29		1.58939		913.252		0.115368										14
21, 22	HBEGF 5 min	2.5 mg ml	600307	16879.4	2.34416	0.00136116	0.0878964	0.00257047	2.42036	0.0234074	0.151492	0.00709423									365	44
21	HBEGF 5 min	2.5 mg ml	612242	52759.8	2.3432	0.0273908	0.089714	0.0273939	2.40381	0.112084	0.156508	0.0333241	105.705	142.416	0.0525433	0.0149886					396	33
Acquisition 1	HBEGF 5 min	2.5 mg ml	553224		2.35276		0.0913403		2.40257		0.168258		22.0333		0.0566911						378
Acquisition 2	HBEGF 5 min	2.5 mg ml	633037		2.34427		0.102649		2.50491		0.140388										364
Acquisition 3	HBEGF 5 min	2.5 mg ml	552087		2.30191		0.117678		2.23307		0.19477		13.5192		0.0790599						426
Acquisition 4	HBEGF 5 min	2.5 mg ml	621646		2.37323		0.0553166		2.49659		0.223001										406
Acquisition 5	HBEGF 5 min	2.5 mg ml	567077		2.36805		0.0866902		2.23052		0.118668		59.3544		0.0551129						382
Acquisition 6	HBEGF 5 min	2.5 mg ml	692039		2.32188		0.0998215		2.465		0.159843		90.142		0.0429077						354
Acquisition 7	HBEGF 5 min	2.5 mg ml	577979		2.36264		0.0661271		2.49027		0.156615										382
Acquisition 8	HBEGF 5 min	2.5 mg ml	679506		2.29571		0.142319		2.51169		0.139631										377
Acquisition 9	HBEGF 5 min	2.5 mg ml	583569		2.35978		0.0574599		2.29354		0.112236		390.805		0.0372041						438
Acquisition 10	HBEGF 5 min	2.5 mg ml	662259		2.35177		0.0777382		2.40991		0.151674		58.3787		0.0442838						455
22	HBEGF 5 min	2.5 mg ml	588371	47339.5	2.34513	0.0577573	0.0860788	0.0428403	2.43691	0.112252	0.146476	0.0414029	403.229	632.381	0.0436818	0.00743602	393.599		0.0756552		334	38
Acquisition 1	HBEGF 5 min	2.5 mg ml	507328		2.25923		0.136572		2.49886		0.222595										390
Acquisition 2	HBEGF 5 min	2.5 mg ml	593647		2.41238		0.0654693		2.55339		0.148968										376
Acquisition 3	HBEGF 5 min	2.5 mg ml	539771		2.33508		0.107435		2.54349		0.214853										351
Acquisition 4	HBEGF 5 min	2.5 mg ml	616661		2.42797		0		2.46356		0.145139										350
Acquisition 5	HBEGF 5 min	2.5 mg ml	561322		2.30663		0.149329		2.584		0.131925										340
Acquisition 6	HBEGF 5 min	2.5 mg ml	655576		2.35132		0.0746826		2.25998		0.115594		102.798		0.0436147						277
Acquisition 7	HBEGF 5 min	2.5 mg ml	565536		2.42257		0.050801		2.35121		0.106798		125.872		0.0384553						328
Acquisition 8	HBEGF 5 min	2.5 mg ml	640822		2.31536		0.093936		2.29221		0.126821		34.2433		0.0542201		393.599		0.0756552		325
Acquisition 9	HBEGF 5 min	2.5 mg ml	573737		2.2974		0.100948		2.38488		0.103803		1350		0.0384371						336
Acquisition 10	HBEGF 5 min	2.5 mg ml	629313		2.32332		0.0816162		2.43752		0.148258										267
23, 24	HBEGF 5 min Reduced	2.5 mg ml	534101	82442.7	2.41082	0.0217073	0.119613	0.00605934	2.56906	0.0152756	0.178804	0.00240374									386	74
23	HBEGF 5 min Reduced	2.5 mg ml	592397	23314.5	2.42617	0.08645	0.123897	0.035797	2.55826	0.11353	0.177104	0.0816061	1107.86	2587.01	0.0472523	0.0122231					334	69
Acquisition 1	HBEGF 5 min Reduced	2.5 mg ml	611980		2.34903		0.120901		2.39064		0.169941		22.551		0.0541181						258
Acquisition 2	HBEGF 5 min Reduced	2.5 mg ml	637161		2.3211		0.149893		2.55115		0.135344										307
Acquisition 3	HBEGF 5 min Reduced	2.5 mg ml	598385		2.34102		0.12821		2.46935		0.0968227		598.166		0.0366863						318
Acquisition 4	HBEGF 5 min Reduced	2.5 mg ml	599809		2.40681		0.157283		2.43357		0.163999		25.7123		0.0550306						334
Acquisition 5	HBEGF 5 min Reduced	2.5 mg ml	602668		2.40833		0.10926		2.63976		0.199468										286
Acquisition 6	HBEGF 5 min Reduced	2.5 mg ml	570311		2.41553		0.142549		2.73942		0.38004										369
Acquisition 7	HBEGF 5 min Reduced	2.5 mg ml	592746		2.40017		0.181196		2.61506		0.203254		19.1722		0.0566392						249
Acquisition 8	HBEGF 5 min Reduced	2.5 mg ml	576603		2.49975		0.0623307		2.46794		0.0969339		6955.12		0.0530593						485
Acquisition 9	HBEGF 5 min Reduced	2.5 mg ml	579328		2.57259		0.0824437		2.61686		0.128633		116.739		0.024022						382
Acquisition 10	HBEGF 5 min Reduced	2.5 mg ml	554976		2.54735		0.104905		2.65888		0.196609		17.5366		0.0512107						350
24	HBEGF 5 min Reduced	2.5 mg ml	475805	22215.2	2.39547	0.0939982	0.115328	0.0393534	2.57986	0.111596	0.180504	0.095683	2742.06	3180.46	0.0698403	0.0254016	308.391		0.0581436		438	32
Acquisition 1	HBEGF 5 min Reduced	2.5 mg ml	437357		2.32759		0.161882		2.70962		0.388445										431
Acquisition 2	HBEGF 5 min Reduced	2.5 mg ml	450825		2.24384		0.156767		2.53294		0.137298										460
Acquisition 3	HBEGF 5 min Reduced	2.5 mg ml	469699		2.33319		0.134423		2.57249		0.312279		21.7749		0.0580447						424
Acquisition 4	HBEGF 5 min Reduced	2.5 mg ml	473003		2.33564		0.110511		2.44082		0.147857		141.831		0.0515096						466
Acquisition 5	HBEGF 5 min Reduced	2.5 mg ml	470149		2.39236		0.0807546		2.44053		0.099123		6410.02		0.0624671						399
Acquisition 6	HBEGF 5 min Reduced	2.5 mg ml	475966		2.36742		0.130956		2.6157		0.128747										452
Acquisition 7	HBEGF 5 min Reduced	2.5 mg ml	487424		2.55219		0.0510361		2.62656		0.127685										434
Acquisition 8	HBEGF 5 min Reduced	2.5 mg ml	491973		2.46803		0.0880434		2.45008		0.0983517		4394.59		0.10734		308.391		0.0581436		473
Acquisition 9	HBEGF 5 min Reduced	2.5 mg ml	483310		2.42513		0.160162		2.74129		0.184966										468
Acquisition 10	HBEGF 5 min Reduced	2.5 mg ml	518343		2.50931		0.0787439		2.66862		0.180287										376
21, 22	HBEGF 24h	2.5 mg ml	710656	249095	2.61389	0.0792878	0.245426	0.050057	2.84255	0.0665091	0.534512	0.0703046									396	51
21	HBEGF 24h	2.5 mg ml	534519	33063.3	2.55783	0.054713	0.210031	0.0416457	2.88958	0.370028	0.584225	0.670733	2149.18	2407.66	0.148349	0.185049	93.4758	52.8318	0.0811645	0.042252	431	52
Acquisition 1	HBEGF 24h	2.5 mg ml	476361		2.55022		0.231819		3.49593		1.86667										402
Acquisition 2	HBEGF 24h	2.5 mg ml	527384		2.55726		0.173426		2.55058		0.135405		6304.82		0.0783149		146.929		0.0373089		408
Acquisition 3	HBEGF 24h	2.5 mg ml	530776		2.58738		0.17172		2.62827		0.185866		3124.62		0.137131		41.2878		0.121606		386
Acquisition 4	HBEGF 24h	2.5 mg ml	551886		2.49687		0.259134		2.85445		0.157578		200.054		0.0598099						394
Acquisition 5	HBEGF 24h	2.5 mg ml	525495		2.59258		0.199701		2.5314		0.21691		18.5415		0.0734497						405
Acquisition 6	HBEGF 24h	2.5 mg ml	543979		2.58339		0.266826		3.57876		1.7931		3680.98		0.0752341		92.211		0.0845787		564
Acquisition 7	HBEGF 24h	2.5 mg ml	506680		2.51368		0.167853		2.96789		0.616178										451
Acquisition 8	HBEGF 24h	2.5 mg ml	564065		2.66256		0.21085		2.80914		0.34619		29.5579		0.102711						444
Acquisition 9	HBEGF 24h	2.5 mg ml	520269		2.56304		0.160483		2.83817		0.243354		3797.8		0.0582718						440
Acquisition 10	HBEGF 24h	2.5 mg ml	598297		2.47129		0.258496		2.64122		0.280999		37.0219		0.601868						420
22	HBEGF 24h	2.5 mg ml	886793	69512	2.66996	0.068139	0.280822	0.0697276	2.79552	0.203442	0.484799	0.799703	193.31	204.43	0.108118	0.0385682	128.757	136.101	0.141848	0.170739	360	54
Acquisition 1	HBEGF 24h	2.5 mg ml	810995		2.64439		0.324869		2.71375		0.188738		508.67		0.0791591		32.1957		0.0743934		370
Acquisition 2	HBEGF 24h	2.5 mg ml	939494		2.68757		0.378988		3.32577		2.75564		82.6154		0.138386						403
Acquisition 3	HBEGF 24h	2.5 mg ml	839017		2.58795		0.298564		2.7413		0.260857		593.623		0.0768358		12.3877		0.0587276		376
Acquisition 4	HBEGF 24h	2.5 mg ml	928931		2.70322		0.318471		2.64868		0.279419		16.1877		0.112136		159.328		0.100676		346
Acquisition 5	HBEGF 24h	2.5 mg ml	858335		2.60191		0.352001		2.63242		0.18528		23.3412		0.204969		325.573		0.527995		412
Acquisition 6	HBEGF 24h	2.5 mg ml	867399		2.6237		0.298903		2.88188		0.343396		183.594		0.100231						398
Acquisition 7	HBEGF 24h	2.5 mg ml	812486		2.72114		0.178971		2.65469		0.182184		213.264		0.0981962		53.352		0.0827325		368
Acquisition 8	HBEGF 24h	2.5 mg ml	974259		2.82153		0.175531		2.83902		0.22797		217.59		0.094331		15.946		0.075122		312
Acquisition 9	HBEGF 24h	2.5 mg ml	833254		2.66193		0.226509		2.72991		0.172283		53.2367		0.0966915		302.516		0.0732872		385
Acquisition 10	HBEGF 24h	2.5 mg ml	1.00376e+06		2.64624		0.255414		2.78782		0.252224		40.9787		0.0802485						230
23, 24	HBEGF 24h Reduced	2.5 mg ml	1.27846e+06	704194	4.82739	1.24876	0.800795	0.25836	7.14998		1.15741		465.109		0.105033						278	351
23	HBEGF 24h Reduced	2.5 mg ml	780522	40024.6	3.94439	0.181676	0.618107	0.0637507	7.14998	5.76469	1.15741	1.36721	986.574	1971.58	0.590153	0.937958	375.542	160.812	0.0831504	0.0300082	526	78
Acquisition 1	HBEGF 24h Reduced	2.5 mg ml	733496		4.10561		0.689808		14.8147		2.17961		5529.57		0.0770185						620
Acquisition 2	HBEGF 24h Reduced	2.5 mg ml	727535		4.16869		0.674661		3.13829		0.263113		54.2724		1.18503						644
Acquisition 3	HBEGF 24h Reduced	2.5 mg ml	741217		4.0837		0.649712		3.12544		0.26528		35.8719		2.72336		557.236		0.114524		550
Acquisition 4	HBEGF 24h Reduced	2.5 mg ml	780420		4.15996		0.67473		3.27276		0.241936		38.2939		0.175918		317.878		0.0547248		560
Acquisition 5	HBEGF 24h Reduced	2.5 mg ml	1.039e+06		7.56228		1.12118		2.97953		0.307727		1547.42		0.138502		22.9982		0.228563		327
Acquisition 6	HBEGF 24h Reduced	2.5 mg ml	785011		3.79117		0.650359		14.2963		3.06625		2099.62		0.0624298						515
Acquisition 7	HBEGF 24h Reduced	2.5 mg ml	840859		3.86747		0.581341		3.36195		0.214903		45.3269		0.150541						412
Acquisition 8	HBEGF 24h Reduced	2.5 mg ml	785644		3.82019		0.560306		15.3619		3.51055										471
Acquisition 9	HBEGF 24h Reduced	2.5 mg ml	823960		3.71582		0.575311		3.73838		0.513389		51.3299		0.171101						432
Acquisition 10	HBEGF 24h Reduced	2.5 mg ml	806560		3.78688		0.506733		3.24009		0.161672		38.3039		0.175826		251.514		0.0802026		527
24	HBEGF 24h Reduced	2.5 mg ml	1.7764e+06	612901	5.7104	2.42014	0.983483	0.248459	109.623	261.47	0.142415	0.0475817	465.109	237.15	0.105033	0.0206833	29.2106	19.2492	0.0368417	0.00171699	30	18
Acquisition 1	HBEGF 24h Reduced	2.5 mg ml	981653		2.97892		0.651358		2.92634		0.214567		553.388		0.102886						54
Acquisition 2	HBEGF 24h Reduced	2.5 mg ml	1.10183e+06		3.10052		0.764961		2.85982		0.156987		587.518		0.0784409						51
Acquisition 3	HBEGF 24h Reduced	2.5 mg ml	2.23287e+06		8.06284		1.16911		2.73456		0.104371		429.798		0.0976029						18
Acquisition 4	HBEGF 24h Reduced	2.5 mg ml	2.50436e+06		8.70797		1.20618		643.345		0.100633		2.6848		0.108276						16
Acquisition 5	HBEGF 24h Reduced	2.5 mg ml	4.61503e+06		20952.8		2.61718		446.243		0.135088										4
Acquisition 6	HBEGF 24h Reduced	2.5 mg ml	5.44609e+06		23253.8		2.91892		506.029		0.0930794										1
Acquisition 7	HBEGF 24h Reduced	2.5 mg ml	1.83917e+06		5.20934		0.886687		2.76174		0.102327		575.903		0.141738		42.8218		0.0356276		21
Acquisition 8	HBEGF 24h Reduced	2.5 mg ml	1.99854e+06		6.20283		1.22261		3.10888		0.175607		641.361		0.101257		15.5993		0.0380558		19
Acquisition 9	HBEGF 24h Reduced	2.5 mg ml	2.93422e+06		6.79249		1.28062		3.30514		0.505581		328.547		0.142608						13
Acquisition 10	HBEGF 24h Reduced	2.5 mg ml	3.30902e+06		707.721		1.11284		415.489		0.104442										1
5, 6	HBEGF 44h	2.5 mg ml	719108	17811.2	2.5862	0.0121544	0.200787	0.00136205	2.6681	0.0360225	0.262107	0.125396									408	116
6	HBEGF 44h	2.5 mg ml	706514	40574.7	2.59479	0.0651236	0.20175	0.0372201	2.69357	0.238096	0.350775	0.428903	716.198	2062.67	0.0801646	0.0280126	1459.72	2070.89	0.0891354	0.0410465	490	38
Acquisition 1	HBEGF 44h	2.5 mg ml	659702		2.55231		0.256326		2.857		0.240156		50.9425		0.0565961						513
Acquisition 2	HBEGF 44h	2.5 mg ml	702896		2.58832		0.181263		2.59045		0.191333		31.796		0.0762756						494
Acquisition 3	HBEGF 44h	2.5 mg ml	642996		2.75889		0.142264		2.56644		0.133736		19.0937		0.0571062						500
Acquisition 4	HBEGF 44h	2.5 mg ml	716139		2.56201		0.215175		2.52476		0.218053		15.8835		0.0757137						512
Acquisition 5	HBEGF 44h	2.5 mg ml	674447		2.53827		0.24154		2.65029		0.197886		44.2535		0.0567336						467
Acquisition 6	HBEGF 44h	2.5 mg ml	741899		2.62245		0.161984		2.56995		0.194397		31.3566		0.0784281						518
Acquisition 7	HBEGF 44h	2.5 mg ml	713736		2.59962		0.188187		3.30391		1.56574										402
Acquisition 8	HBEGF 44h	2.5 mg ml	734568		2.53003		0.196009		2.63193		0.282987		14.3676		0.0699981		3841.38		0.0569572		497
Acquisition 9	HBEGF 44h	2.5 mg ml	699342		2.60582		0.190163		2.73016		0.26299		6216.56		0.139859		83.5334		0.135362		467
Acquisition 10	HBEGF 44h	2.5 mg ml	779412		2.59019		0.24459		2.51083		0.220479		21.5306		0.110771		454.252		0.0750874		535
5	HBEGF 44h	2.5 mg ml	731703	115022	2.5776	0.0531479	0.199824	0.0400467	2.64263	0.115882	0.173438	0.0410712	634.108	1280.3	0.0789154	0.0238523	63.0756	36.5162	0.084872	0.0397592	326	89
Acquisition 1	HBEGF 44h	2.5 mg ml	642397		2.50146		0.280464		2.80887		0.162732		113.686		0.0735571						272
Acquisition 2	HBEGF 44h	2.5 mg ml	833779		2.5295		0.210006		2.72611		0.172764		115.123		0.0591423						289
Acquisition 3	HBEGF 44h	2.5 mg ml	927090		2.637		0.181347		2.63327		0.185161		162.361		0.0969486		37.2547		0.112986		181
Acquisition 4	HBEGF 44h	2.5 mg ml	760217		2.63532		0.165636		2.64653		0.125765		507.161		0.0926643		88.8964		0.0567579		332
Acquisition 5	HBEGF 44h	2.5 mg ml	1.06005e+06		2.5826		0.218855		3.52355		1.37662										173
Acquisition 6	HBEGF 44h	2.5 mg ml	698183		2.57929		0.207828		2.46559		0.228643		13.438		0.0800178						354
Acquisition 7	HBEGF 44h	2.5 mg ml	1.0834e+06		2.61579		0.194416		2.53827		0.215737		16.1329		0.0733916						200
Acquisition 8	HBEGF 44h	2.5 mg ml	641021		2.61162		0.190458		2.53072		0.217027		14.2135		0.110027						432
Acquisition 9	HBEGF 44h	2.5 mg ml	1.03893e+06		2.62717		0.198117		2.7315		0.172082		25.7636		0.0548117						173
Acquisition 10	HBEGF 44h	2.5 mg ml	619231		2.54902		0.163027		2.68731		0.121976		3512.77		0.0400502						425
7, 8	HBEGF 44h Reduced	2.5 mg ml	1.5574e+06	319605	5.50239	0.252041	0.695297	0.0397219	7.31937	1.48386	0.778363	0.15838	49.1554	0.801679	0.39552	0.121294					770	91
7	HBEGF 44h Reduced	2.5 mg ml	1.3314e+06	42125.7	5.68061	0.217989	0.723384	0.02804	8.36861	8.24522	0.890355	1.05231	49.7222	4.63957	0.309752	0.26279	739.932	904.356	0.0847973	0.023482	835	93
Acquisition 1	HBEGF 44h Reduced	2.5 mg ml	1.33169e+06		6.07166		0.775757		4.87174		0.710641		56.9314		0.295946						764
Acquisition 2	HBEGF 44h Reduced	2.5 mg ml	1.41722e+06		5.88423		0.761053		4.35636		0.238619		47.0481		0.154063		0.555077		0.117575		806
Acquisition 3	HBEGF 44h Reduced	2.5 mg ml	1.31993e+06		5.93761		0.739073		4.63748		0.583007		50.3212		0.192732						857
Acquisition 4	HBEGF 44h Reduced	2.5 mg ml	1.38351e+06		5.64354		0.719428		4.42331		0.336735		42.7179		0.186879		522.901		0.061761		760
Acquisition 5	HBEGF 44h Reduced	2.5 mg ml	1.34303e+06		5.68203		0.731927		4.7537		0.439915		47.7446		0.214096		380.746		0.0808493		740
Acquisition 6	HBEGF 44h Reduced	2.5 mg ml	1.34046e+06		5.53377		0.695853		23.0679		2.69471										1071
Acquisition 7	HBEGF 44h Reduced	2.5 mg ml	1.29879e+06		5.66089		0.708225		4.64822		0.292095		53.693		0.156372		2055.52		0.0790038		839
Acquisition 8	HBEGF 44h Reduced	2.5 mg ml	1.29696e+06		5.42329		0.701511		4.15533		0.262265		46.3104		0.338335						815
Acquisition 9	HBEGF 44h Reduced	2.5 mg ml	1.28559e+06		5.46447		0.706286		3.87677		0.317649		53.0113		0.939591						869
Acquisition 10	HBEGF 44h Reduced	2.5 mg ml	1.29686e+06		5.50457		0.69473		24.8953		3.02791										825
8	HBEGF 44h Reduced	2.5 mg ml	1.78339e+06	263677	5.32417	0.130477	0.667209	0.0302642	6.27012	5.25234	0.666372	0.763029	48.5885	8.69212	0.481288	0.70119	470.321	214.926	0.056105	0.00217937	705	105
Acquisition 1	HBEGF 44h Reduced	2.5 mg ml	1.43755e+06		5.51213		0.698719		4.28682		0.358519		41.8232		0.211061						784
Acquisition 2	HBEGF 44h Reduced	2.5 mg ml	1.90091e+06		5.41541		0.682858		20.2638		2.66707										628
Acquisition 3	HBEGF 44h Reduced	2.5 mg ml	1.54726e+06		5.45492		0.688283		4.61414		0.58892		60.7056		2.19681						887
Acquisition 4	HBEGF 44h Reduced	2.5 mg ml	2.01965e+06		5.35476		0.715576		4.59187		0.463845		43.8991		0.270175		318.346		0.054564		639
Acquisition 5	HBEGF 44h Reduced	2.5 mg ml	1.59452e+06		5.33876		0.640572		4.52154		0.308692		53.0097		0.160429						738
Acquisition 6	HBEGF 44h Reduced	2.5 mg ml	2.11636e+06		5.25427		0.653456		5.02681		0.676379		61.4534		0.479827						553
Acquisition 7	HBEGF 44h Reduced	2.5 mg ml	1.62783e+06		5.31102		0.650233		4.40224		0.339966		45.8548		0.162185						784
Acquisition 8	HBEGF 44h Reduced	2.5 mg ml	2.13961e+06		5.1399		0.651097		4.41413		0.350142		42.7155		0.202336						615
Acquisition 9	HBEGF 44h Reduced	2.5 mg ml	1.66685e+06		5.13634		0.624086		4.30966		0.243818		39.2466		0.16748		622.297		0.0576461		722
Acquisition 10	HBEGF 44h Reduced	2.5 mg ml	2.1464e+06		5.09294		0.637796		4.31953		0.365646		45.2472		0.16657						540
11	NRG1a 44h Reduced	3.5 mg ml	847273	104505	2.51233	0.0851544	0.139701	0.04816	2.62245	0.137467	0.15093	0.0290131	859.482	787.594	0.0634279	0.0190277					340	78
Acquisition 1	NRG1a 44h Reduced	3.5 mg ml	1.38205e+06		2.5591		0.165029		2.38347		0.103926		1012.29		0.0665282						123
Acquisition 2	NRG1a 44h Reduced	3.5 mg ml	781863		2.51341		0.137161		2.76497		0.167942										359
Acquisition 3	NRG1a 44h Reduced	3.5 mg ml	1.14636e+06		2.45652		0.224649		2.44148		0.147777		767.165		0.139583						201
Acquisition 4	NRG1a 44h Reduced	3.5 mg ml	782940		2.47124		0.157086		2.71223		0.174536										335
Acquisition 5	NRG1a 44h Reduced	3.5 mg ml	1.07329e+06		2.64219		0.127009		2.41035		0.101621		793.025		0.062032						249
Acquisition 6	NRG1a 44h Reduced	3.5 mg ml	800466		2.64096		0.0690342		2.77596		0.151112										419
Acquisition 7	NRG1a 44h Reduced	3.5 mg ml	1.03714e+06		2.38128		0.21881		2.42372		0.100503		443.19		0.0382422						209
Acquisition 8	NRG1a 44h Reduced	3.5 mg ml	774740		2.46741		0.146212		2.57494		0.132855		1792.17		0.0786185						399
Acquisition 9	NRG1a 44h Reduced	3.5 mg ml	953881		2.52235		0.155371		2.48211		0.142979		1186.26		0.0776759						263
Acquisition 10	NRG1a 44h Reduced	3.5 mg ml	799882		2.58965		0.0942288		2.62322		0.186582		16.3138		0.0591751						400
12	NRG1a 44h Reduced	3.5 mg ml	620912	43494.6	2.55464	0.0553172	0.110424	0.0440493	2.72961	0.109449	0.174987	0.0703889	3106.04	4704.1	0.0842954	0.0519104					455	51
Acquisition 1	NRG1a 44h Reduced	3.5 mg ml	570743		2.57935		0.113698		2.85502		0.225422										442
Acquisition 2	NRG1a 44h Reduced	3.5 mg ml	621405		2.55432		0.146889		2.84016		0.159167										452
Acquisition 3	NRG1a 44h Reduced	3.5 mg ml	568633		2.50133		0.104773		2.70035		0.120801										459
Acquisition 4	NRG1a 44h Reduced	3.5 mg ml	635620		2.50288		0.186841		2.58184		0.132146		8521.32		0.0749205						545
Acquisition 5	NRG1a 44h Reduced	3.5 mg ml	604457		2.51892		0.101574		2.59625		0.130683		31.4855		0.0377114						474
Acquisition 6	NRG1a 44h Reduced	3.5 mg ml	683629		2.55911		0.0710376		2.71818		0.119222										347
Acquisition 7	NRG1a 44h Reduced	3.5 mg ml	595817		2.53509		0.124978		2.8406		0.338564										445
Acquisition 8	NRG1a 44h Reduced	3.5 mg ml	690356		2.55698		0.113954		2.63148		0.185413		765.326		0.140254						457
Acquisition 9	NRG1a 44h Reduced	3.5 mg ml	617550		2.68373		0.0300686		2.80259		0.163463										476
Acquisition 10	NRG1a 44h Reduced	3.5 mg ml	799863		2.54038		0.179785		2.91476		0.321555		13.978		0.0609748						357
13, 14	TGFa 5 min	4 mg ml	559626	7798.24	2.34031	0.051973	0.0973801	0.0368789	2.44824	0.0274069	0.158911	0.0242391									313	16
13	TGFa 5 min	4 mg ml	565140	33295.2	2.30356	0.0789506	0.123457	0.0792561	2.46762	0.141323	0.176051	0.0750692	86.458	105.218	0.0611217	0.0269125	454.716		0.074934		302	56
Acquisition 1	TGFa 5 min	4 mg ml	591587		2.25679		0.133892		2.30062		0.111546		282.78		0.0523113						273
Acquisition 2	TGFa 5 min	4 mg ml	632925		2.18546		0.217378		2.4071		0.167626		26.5617		0.0515674						224
Acquisition 3	TGFa 5 min	4 mg ml	598065		2.34411		0.0984219		2.41979		0.165871		42.5305		0.0361173						255
Acquisition 4	TGFa 5 min	4 mg ml	565415		2.42167		0		2.43337		0.0997073										289
Acquisition 5	TGFa 5 min	4 mg ml	536314		2.37358		0.0670598		2.55705		0.134721										276
Acquisition 6	TGFa 5 min	4 mg ml	559500		2.29698		0.166815		2.53846		0.215704		21.0814		0.0619264						282
Acquisition 7	TGFa 5 min	4 mg ml	526286		2.2871		0.109271		2.48072		0.143139										325
Acquisition 8	TGFa 5 min	4 mg ml	541801		2.30627		0.144287		2.5428		0.319614		15.2223		0.0514137						384
Acquisition 9	TGFa 5 min	4 mg ml	539548		2.37721		0.0374527		2.2491		0.116715		130.573		0.113394		454.716		0.074934		303
Acquisition 10	TGFa 5 min	4 mg ml	559964		2.18643		0.259996		2.74716		0.285868										404
14	TGFa 5 min	4 mg ml	554112	40407.9	2.37706	0.0605786	0.0713027	0.0442928	2.42886	0.111686	0.141772	0.0382516	3069.89	3473.42	0.0590839	0.0311711					324	67
Acquisition 1	TGFa 5 min	4 mg ml	579988		2.35229		0.132593		2.23022		0.0771621		187.937		0.0398496						259
Acquisition 2	TGFa 5 min	4 mg ml	543218		2.42331		0		2.47158		0.144199										296
Acquisition 3	TGFa 5 min	4 mg ml	574950		2.34817		0.0728471		2.47243		0.1441										278
Acquisition 4	TGFa 5 min	4 mg ml	526069		2.41962		0.0330321		2.31331		0.110325		6752.69		0.105022						346
Acquisition 5	TGFa 5 min	4 mg ml	627116		2.38522		0.0776156		2.5212		0.218668										241
Acquisition 6	TGFa 5 min	4 mg ml	516843		2.28799		0.123897		2.38152		0.171245		23.2769		0.0394839						370
Acquisition 7	TGFa 5 min	4 mg ml	579278		2.39752		0.0605456		2.51397		0.153677										310
Acquisition 8	TGFa 5 min	4 mg ml	492170		2.36115		0.101486		2.53854		0.150715										424
Acquisition 9	TGFa 5 min	4 mg ml	577901		2.49282		0.016665		2.53608		0.136957										286
Acquisition 10	TGFa 5 min	4 mg ml	523588		2.30251		0.0943458		2.30972		0.110668		5315.65		0.0519798						433
15, 16	TGFa 5 min Reduced	4 mg ml	547886	82634.3	2.48875	0.110724	0.132303	0.0140673	2.62022	0.144147	0.173953	0.004153									344	19
15	TGFa 5 min Reduced	4 mg ml	606318	21598.5	2.56705	0.0879317	0.14225	0.0515479	2.72215	0.173664	0.171017	0.0630704	1377.79	3076.81	0.0696455	0.0333616	3036.55		0.0836312		357	49
Acquisition 1	TGFa 5 min Reduced	4 mg ml	610036		2.48081		0.119739		2.59126		0.291939		13.1783		0.0832029						298
Acquisition 2	TGFa 5 min Reduced	4 mg ml	584516		2.58526		0.0611017		2.5105		0.139763		27.8629		0.0619508						362
Acquisition 3	TGFa 5 min Reduced	4 mg ml	580571		2.47439		0.141016		2.69838		0.176333										300
Acquisition 4	TGFa 5 min Reduced	4 mg ml	573292		2.4699		0.122314		2.75634		0.258017										363
Acquisition 5	TGFa 5 min Reduced	4 mg ml	632734		2.61763		0.0834932		2.49007		0.0818251		8288.64		0.137483						314
Acquisition 6	TGFa 5 min Reduced	4 mg ml	592231		2.58697		0.157351		2.79299		0.164589		34.0508		0.0426235						356
Acquisition 7	TGFa 5 min Reduced	4 mg ml	621224		2.50833		0.183002		2.6904		0.107826		1174.37		0.0384238						333
Acquisition 8	TGFa 5 min Reduced	4 mg ml	623816		2.59964		0.156392		2.73379		0.15581		43.0886		0.0598425		3036.55		0.0836312		451
Acquisition 9	TGFa 5 min Reduced	4 mg ml	619625		2.75608		0.151978		3.06813		0.180303										388
Acquisition 10	TGFa 5 min Reduced	4 mg ml	625132		2.59146		0.246116		2.88962		0.153765		63.3319		0.0639921						405
16	TGFa 5 min Reduced	4 mg ml	489455	34998.7	2.41046	0.0794533	0.122356	0.0333699	2.51829	0.0837606	0.17689	0.0610256	1082.51	1177.58	0.0736782	0.0203181	88.3167		0.0446996		331	30
Acquisition 1	TGFa 5 min Reduced	4 mg ml	444244		2.27032		0.152807		2.57835		0.310861										354
Acquisition 2	TGFa 5 min Reduced	4 mg ml	471065		2.38291		0.113712		2.50135		0.222153		17.9809		0.0643931						340
Acquisition 3	TGFa 5 min Reduced	4 mg ml	453405		2.35049		0.147442		2.63033		0.2009										280
Acquisition 4	TGFa 5 min Reduced	4 mg ml	485724		2.41291		0.100199		2.47299		0.144034		62.0744		0.066611						311
Acquisition 5	TGFa 5 min Reduced	4 mg ml	474556		2.38401		0.114806		2.39123		0.103252		2700.92		0.0799638		88.3167		0.0446996		325
Acquisition 6	TGFa 5 min Reduced	4 mg ml	500139		2.38142		0.157409		2.3867		0.170503		1614.72		0.112698						392
Acquisition 7	TGFa 5 min Reduced	4 mg ml	481401		2.53987		0.0620203		2.55203		0.135251		2530.69		0.0568078						349
Acquisition 8	TGFa 5 min Reduced	4 mg ml	511091		2.39432		0.1644		2.56616		0.211074		322.625		0.053126						311
Acquisition 9	TGFa 5 min Reduced	4 mg ml	504526		2.48305		0.0876381		2.60432		0.129875										319
Acquisition 10	TGFa 5 min Reduced	4 mg ml	568399		2.5053		0.123127		2.49948		0.140998		328.527		0.0821475						327
13, 14	TGFa 24h	4 mg ml	611393	71612.5	2.72446	0.117185	0.323771	0.102297	2.78013	0.0454882	0.419234	0.0304573	50.1273		0.188645						453	43
14	TGFa 24h	4 mg ml	560755	38459.2	2.6416	0.0720637	0.251436	0.0208858	2.74796	0.234493	0.397697	0.581701	53.3108	61.1132	0.091495	0.0152648	1154.21	1531.55	0.0937838	0.0403152	483	64
Acquisition 1	TGFa 24h	4 mg ml	492710		2.73534		0.285953		2.80198		0.347963		13.1161		0.0839936		300.667		0.0741912		617
Acquisition 2	TGFa 24h	4 mg ml	545826		2.73328		0.234737		2.50118		0.222183		12.9777		0.0998371		172.168		0.061087		522
Acquisition 3	TGFa 24h	4 mg ml	536326		2.69705		0.242639		2.71977		0.17357		24.524		0.112867		206.247		0.172719		488
Acquisition 4	TGFa 24h	4 mg ml	535393		2.64901		0.262665		3.34114		2.04364		209.448		0.101808						504
Acquisition 5	TGFa 24h	4 mg ml	556402		2.6214		0.23998		2.71235		0.17452		59.0824		0.0891814						478
Acquisition 6	TGFa 24h	4 mg ml	549167		2.53275		0.260851		2.71832		0.265285		30.3		0.0839932		754.951		0.0966058		486
Acquisition 7	TGFa 24h	4 mg ml	574904		2.68272		0.249306		2.47568		0.143722		17.0898		0.10061						397
Acquisition 8	TGFa 24h	4 mg ml	629066		2.59956		0.281983		2.72122		0.173385		29.6743		0.0875726		4144.21		0.0784641		444
Acquisition 9	TGFa 24h	4 mg ml	592347		2.53941		0.226173		2.77019		0.167309		102.152		0.0568221						398
Acquisition 10	TGFa 24h	4 mg ml	595413		2.62548		0.230072		2.71779		0.26539		34.7445		0.0982658		1347.02		0.0796353		497
13	TGFa 24h	4 mg ml	662031	31273.5	2.80732	0.082677	0.396106	0.0501566	2.81229	0.245324	0.44077	0.520833	50.1273	22.0693	0.188645	0.177532	1229.32	1837.35	0.0802547	0.0226293	422	80
Acquisition 1	TGFa 24h	4 mg ml	655752		2.87167		0.415119		2.83248		0.229022		47.3994		0.0792903						338
Acquisition 2	TGFa 24h	4 mg ml	686739		2.85732		0.455469		2.60812		0.288178		46.7931		0.68551		3348.96		0.0566881		515
Acquisition 3	TGFa 24h	4 mg ml	710678		2.83636		0.466492		2.75422		0.258415		56.8927		0.11192						352
Acquisition 4	TGFa 24h	4 mg ml	680362		2.84659		0.418786		2.78503		0.352209		51.9704		0.180694						417
Acquisition 5	TGFa 24h	4 mg ml	654779		2.91773		0.422112		2.69275		0.177071		53.6771		0.141906						381
Acquisition 6	TGFa 24h	4 mg ml	621170		2.85059		0.410338		2.8397		0.243092		58.3771		0.106301						546
Acquisition 7	TGFa 24h	4 mg ml	671995		2.78931		0.319564		3.46254		1.90286		99.399		0.111971						352
Acquisition 8	TGFa 24h	4 mg ml	633321		2.69971		0.338116		2.64355		0.198895		26.1245		0.148396		248.343		0.0822634		457
Acquisition 9	TGFa 24h	4 mg ml	689031		2.74852		0.347255		2.6476		0.279646		15.3766		0.140265		90.6626		0.101813		348
Acquisition 10	TGFa 24h	4 mg ml	616479		2.65544		0.367814		2.85692		0.478315		45.2631		0.1802						516
15, 16	TGFa 24h Reduced	4 mg ml	944382	184569	4.30249	1.3313	0.61665	0.270669	3.59346		0.694357		47.5365	10.9437	0.258396	0.153565					624	108
15	TGFa 24h Reduced	4 mg ml	1.07489e+06	47628.4	5.24386	0.322176	0.808043	0.0449616	5.43677	5.91094	0.445368	0.299805	39.7981	9.16231	0.366983	0.450962	421.863	343.225	0.105184	0.0325445	701	51
Acquisition 1	TGFa 24h Reduced	4 mg ml	1.04866e+06		5.66781		0.862466		3.59492		0.385648		43.5563		0.302047						687
Acquisition 2	TGFa 24h Reduced	4 mg ml	1.07838e+06		5.68517		0.85682		22.2535		1.26549										769
Acquisition 3	TGFa 24h Reduced	4 mg ml	1.04007e+06		5.43146		0.849558		3.48147		0.42579		35.3968		0.155751		658.66		0.0825038		686
Acquisition 4	TGFa 24h Reduced	4 mg ml	1.1019e+06		5.40878		0.836779		3.61279		0.437572		44.6243		0.171253						606
Acquisition 5	TGFa 24h Reduced	4 mg ml	1.032e+06		5.33401		0.827874		3.44377		0.304512		33.8213		0.260467		173.93		0.111678		751
Acquisition 6	TGFa 24h Reduced	4 mg ml	1.16743e+06		5.23935		0.805423		3.806		0.344058		49.802		0.196771						676
Acquisition 7	TGFa 24h Reduced	4 mg ml	1.02187e+06		5.11164		0.768096		3.29857		0.223241		25.0551		0.192575		150.346		0.127609		682
Acquisition 8	TGFa 24h Reduced	4 mg ml	1.10452e+06		4.93789		0.779773		3.42604		0.307672		32.8665		0.290777		216.777		0.1418		659
Acquisition 9	TGFa 24h Reduced	4 mg ml	1.0342e+06		4.85448		0.749241		3.77475		0.492433		54.3709		1.56087						732
Acquisition 10	TGFa 24h Reduced	4 mg ml	1.11989e+06		4.76801		0.744397		3.67595		0.267261		38.69		0.172334		909.602		0.0623303		759
16	TGFa 24h Reduced	4 mg ml	813872	30221.6	3.36112	0.0601978	0.425258	0.0244877	3.59346	0.531267	0.694357	0.769482	55.2748	43.0657	0.149809	0.0379651	916.614	1594.11	0.103891	0.0370708	547	85
Acquisition 1	TGFa 24h Reduced	4 mg ml	814272		3.39516		0.442715		3.2466		0.24585		26.1048		0.148621		4148.74		0.135933		504
Acquisition 2	TGFa 24h Reduced	4 mg ml	879055		3.38377		0.425594		3.03285		0.199761		19.4574		0.168787		317.789		0.0547555		471
Acquisition 3	TGFa 24h Reduced	4 mg ml	789958		3.34716		0.439881		3.98594		1.08623		58.9596		0.171434						490
Acquisition 4	TGFa 24h Reduced	4 mg ml	823252		3.47867		0.394476		4.67065		2.44161		76.8144		0.121093						569
Acquisition 5	TGFa 24h Reduced	4 mg ml	794659		3.32403		0.441387		3.3029		0.222656		30.3869		0.0971827		575.068		0.081874		464
Acquisition 6	TGFa 24h Reduced	4 mg ml	780790		3.31421		0.452928		3.23508		0.360237		26.8605		0.221502		139.22		0.0997446		679
Acquisition 7	TGFa 24h Reduced	4 mg ml	2.94666e+06		357.578		2.01332		8878.21		0.174659		1962.87		0.165854		3.46052		0.202835		167
Acquisition 8	TGFa 24h Reduced	4 mg ml	984263		3.88111		0.599631		3.32604		0.326451		38.2009		0.176775		5371.12		0.141726		560
Acquisition 9	TGFa 24h Reduced	4 mg ml	817669		3.28301		0.420895		3.70795		0.701981		149.838		0.128475		30.6553		0.157085		535
Acquisition 10	TGFa 24h Reduced	4 mg ml	811321		3.36293		0.384191		3.56571		0.296528		53.7767		0.141381		288.218		0.0939538		666
13, 14	TGFa 44h	4 mg ml	553880	27520.6	2.59335	0.0387829	0.209715	0.0228496	2.82671	0.0521126	0.466283	0.156668									425	72
13	TGFa 44h	4 mg ml	573340	43398	2.56592	0.057262	0.193558	0.0385696	2.78986	0.307452	0.355502	0.374252	427.254	834.519	0.0884732	0.0320935	3652.43		0.0764148		375	76
Acquisition 1	TGFa 44h	4 mg ml	511390		2.58585		0.167684		2.57805		0.209131		15.5464		0.0790331						386
Acquisition 2	TGFa 44h	4 mg ml	546011		2.50725		0.236817		2.82898		0.160428		2354.75		0.138171						343
Acquisition 3	TGFa 44h	4 mg ml	675712		2.57997		0.242555		2.55697		0.212593		14.933		0.0996795						173
Acquisition 4	TGFa 44h	4 mg ml	609404		2.66653		0.138365		2.97623		0.425623										387
Acquisition 5	TGFa 44h	4 mg ml	570161		2.51969		0.2314		2.9954		0.352238		884.085		0.0387968						407
Acquisition 6	TGFa 44h	4 mg ml	559900		2.61524		0.192074		3.52361		1.38998										379
Acquisition 7	TGFa 44h	4 mg ml	568796		2.48947		0.208765		2.59366		0.190859		80.0024		0.0989101						424
Acquisition 8	TGFa 44h	4 mg ml	563989		2.621		0.132917		2.67148		0.27467		13.053		0.0848077		3652.43		0.0764148		449
Acquisition 9	TGFa 44h	4 mg ml	556517		2.52603		0.197783		2.58324		0.208291		15.9845		0.115005						387
Acquisition 10	TGFa 44h	4 mg ml	571521		2.54821		0.187221		2.591		0.131214		39.6791		0.0533826						412
14	TGFa 44h	4 mg ml	534420	12446.9	2.62077	0.0460484	0.225872	0.0192773	2.86356	0.43282	0.577065	0.629764	1110.86	3235.49	0.101911	0.0372148	3389.11	3141.59	0.0748127	0.0286739	476	26
Acquisition 1	TGFa 44h	4 mg ml	528551		2.65196		0.237326		2.46804		0.22819		10.3893		0.0766057		3346.61		0.0567675		443
Acquisition 2	TGFa 44h	4 mg ml	525291		2.57546		0.237247		2.63137		0.200741		18.1958		0.0762678		268.977		0.107876		450
Acquisition 3	TGFa 44h	4 mg ml	507865		2.68419		0.201244		3.02177		0.581286		56.3526		0.128751						471
Acquisition 4	TGFa 44h	4 mg ml	552199		2.65321		0.245499		3.58812		1.78375		95.3651		0.0790765						468
Acquisition 5	TGFa 44h	4 mg ml	537554		2.5785		0.251385		2.48661		0.224794		13.9294		0.0744717		6551.73		0.0597943		520
Acquisition 6	TGFa 44h	4 mg ml	534397		2.61564		0.226227		3.65448		1.70822										472
Acquisition 7	TGFa 44h	4 mg ml	533812		2.5395		0.223603		2.51288		0.139498		17.1586		0.0857662						456
Acquisition 8	TGFa 44h	4 mg ml	549359		2.62307		0.234047		2.73117		0.382338		32.3122		0.186906						487
Acquisition 9	TGFa 44h	4 mg ml	536622		2.67105		0.192734		2.76068		0.168463		9738.51		0.11665						478
Acquisition 10	TGFa 44h	4 mg ml	538549		2.61512		0.209409		2.78047		0.353365		15.485		0.0926999						517
15, 16	TGFa 44h Reduced	4 mg ml	1.31465e+06	48399.8	5.46027	0.00184662	0.688284	0.00503822	8.10402	2.83966	1.26547	0.757384									802	5
15	TGFa 44h Reduced	4 mg ml	1.34887e+06	23622.9	5.45896	0.10817	0.691846	0.0218509	10.112	9.09373	1.80102	2.66919	49.0882	3.67628	0.405166	0.548544					799	69
Acquisition 1	TGFa 44h Reduced	4 mg ml	1.32699e+06		5.60642		0.72142		4.23836		0.265761		44.0115		0.176055						865
Acquisition 2	TGFa 44h Reduced	4 mg ml	1.35776e+06		5.62302		0.704411		4.44416		0.333583		49.7424		0.197243						765
Acquisition 3	TGFa 44h Reduced	4 mg ml	1.33589e+06		5.50711		0.682757		4.75671		0.441854		49.7229		0.197398						764
Acquisition 4	TGFa 44h Reduced	4 mg ml	1.39014e+06		5.4737		0.725309		25.1894		8.54788										801
Acquisition 5	TGFa 44h Reduced	4 mg ml	1.37659e+06		5.44738		0.704978		4.79029		0.722316		54.2245		0.234087						837
Acquisition 6	TGFa 44h Reduced	4 mg ml	1.33437e+06		5.48077		0.693129		4.60506		0.447255		46.4121		0.226565						687
Acquisition 7	TGFa 44h Reduced	4 mg ml	1.34477e+06		5.46287		0.667275		4.27522		0.247762		46.585		0.157141						715
Acquisition 8	TGFa 44h Reduced	4 mg ml	1.35993e+06		5.30338		0.678261		4.34418		0.349113		52.9193		1.64767						901
Acquisition 9	TGFa 44h Reduced	4 mg ml	1.31057e+06		5.3097		0.680087		23.1222		3.5101										790
Acquisition 10	TGFa 44h Reduced	4 mg ml	1.35174e+06		5.37527		0.660837		21.3541		3.14461										862
16	TGFa 44h Reduced	4 mg ml	1.28043e+06	38961.4	5.46157	0.169201	0.684721	0.0246719	6.09608	4.31027	0.729922	0.653893	161.195	353.048	0.337054	0.478741	466.104	398.608	0.0920498	0.0105692	806	120
Acquisition 1	TGFa 44h Reduced	4 mg ml	1.21464e+06		5.6075		0.700791		4.97664		0.515151		53.2271		0.159121						893
Acquisition 2	TGFa 44h Reduced	4 mg ml	1.21942e+06		5.67102		0.693966		5.96884		0.85212		59.6185		0.181512						868
Acquisition 3	TGFa 44h Reduced	4 mg ml	1.2938e+06		5.60415		0.712468		4.31834		0.365847		38.1058		0.192331		747.963		0.0845763		995
Acquisition 4	TGFa 44h Reduced	4 mg ml	1.33656e+06		5.68426		0.701297		4.83763		0.54518		49.988		0.19531						645
Acquisition 5	TGFa 44h Reduced	4 mg ml	1.30305e+06		5.42733		0.708804		4.42983		0.335745		49.6207		0.198212						705
Acquisition 6	TGFa 44h Reduced	4 mg ml	1.2898e+06		5.43276		0.691313		4.53975		0.437605		49.2218		0.201438						703
Acquisition 7	TGFa 44h Reduced	4 mg ml	1.29889e+06		5.3598		0.660764		4.1061		0.390772		29.7084		0.255366		184.246		0.0995233		848
Acquisition 8	TGFa 44h Reduced	4 mg ml	1.31224e+06		5.31577		0.679316		18.2757		2.5029		1165.63		0.0804497						786
Acquisition 9	TGFa 44h Reduced	4 mg ml	1.26505e+06		5.30609		0.662411		4.96289		0.917315		56.8226		0.213171						939
Acquisition 10	TGFa 44h Reduced	4 mg ml	1.27081e+06		5.20705		0.636084		4.54506		0.436584		60.0131		1.69363						678

## Sheet: nanoDSF - 330 nm counts
nanoDSF - 330 nm Counts																				nanoDSF - 330 nm Counts																				nanoDSF - 330 nm Counts
hAREG										hBTC										hEGF										hEPGN										hEPR
Data Points			Smoothed Curve			First Derivative				Data Points			Smoothed Curve			First Derivative				Data Points			Smoothed Curve			First Derivative				Data Points			Smoothed Curve			First Derivative				Data Points			Smoothed Curve			First Derivative
T [°C]	330 nm [counts / mm]	S.D.	T [°C]	330 nm [counts / mm]	S.D.	T [°C]	330 nm [counts / mm]	S.D.		T [°C]	330 nm [counts / mm]	S.D.	T [°C]	330 nm [counts / mm]	S.D.	T [°C]	330 nm [counts / mm]	S.D.		T [°C]	330 nm [counts / mm]	S.D.	T [°C]	330 nm [counts / mm]	S.D.	T [°C]	330 nm [counts / mm]	S.D.		T [°C]	330 nm [counts / mm]	S.D.	T [°C]	330 nm [counts / mm]	S.D.	T [°C]	330 nm [counts / mm]	S.D.		T [°C]	330 nm [counts / mm]	S.D.	T [°C]	330 nm [counts / mm]	S.D.	T [°C]	330 nm [counts / mm]	S.D.
20.0037	2195.73	10.8192	20.0037	2198.33	12.0648	20.0037	-21.8739	0.221113		20.3329	4795.07	93.9813	20.3329	4791.81	96.4672	20.3329	-35.0696	0.980387		20.0011	11445	174.73	20.0011	11452	174.255	20.0011	-132.562	18.8628		20.0487	2366.52	94.0438	20.0487	2367.81	93.1825	20.0487	-20.437	0.0884291		20.0041	2480.35	5.63287	20.0041	2480.31	5.29546	20.0041	-20.6659	4.82225
20.3964	2193.45	13.6134	20.3964	2190.84	11.9119	20.3964	-22.228	0.160934		20.7757	4777.19	97.9943	20.7757	4776.31	96.9337	20.7757	-34.8431	1.06534		20.3446	11417.8	168.306	20.3446	11412.3	172.562	20.3446	-133.93	19.4027		20.4412	2363.02	91.2813	20.4412	2359.97	92.8194	20.4412	-21.0501	0.125466		20.3967	2472.32	3.0743	20.3967	2472.03	3.27493	20.3967	-20.6931	4.01973
20.789	2183.95	12.2392	20.789	2183.18	11.7725	20.789	-22.5526	0.137032		21.1631	4763.62	96.9386	21.1631	4762.56	96.954	21.1631	-34.6641	1.11973		20.8026	11362.5	170.88	20.8026	11358.9	169.927	20.8026	-134.431	17.8462		20.8336	2350.2	93.4715	20.8336	2352.23	92.4513	20.8336	-21.6356	0.205817		20.7894	2463.26	0.868846	20.7894	2463.79	1.29624	20.7894	-20.7156	3.22734
21.1817	2176.82	9.91543	21.1817	2175.11	11.4813	21.1817	-22.8469	0.148665		21.5505	4747.71	90.4179	21.5505	4749.13	96.0294	21.5505	-34.503	1.15101		21.2606	11304.6	165.944	21.2606	11306.4	163.27	21.2606	-133.398	13.567		21.226	2343.69	91.0093	21.226	2344.22	92.2135	21.226	-22.1908	0.330719		21.182	2455.48	0.288044	21.182	2455.54	0.600306	21.182	-20.7293	2.45409
21.5743	2164.76	12.5197	21.5743	2165.62	11.5379	21.5743	-23.1157	0.18697		21.9933	4731.71	91.7065	21.9933	4734.12	95.7258	21.9933	-34.3331	1.15439		21.7186	11249.5	154.305	21.7186	11262.3	143.432	21.7186	-131.267	7.12706		21.6185	2338.17	93.5466	21.6185	2335.53	92.0309	21.6185	-22.7183	0.495717		21.5746	2447.52	3.53655	21.5746	2447.67	1.65296	21.5746	-20.7293	1.70746
21.967	2155.79	9.23454	21.967	2155.94	13.1889	21.967	-23.3656	0.228438		22.4361	4719.19	99.6178	22.4361	4719.6	95.7123	22.4361	-34.1564	1.1246		21.9476	91.9896	1.5555	21.9476	95.9737	7.20605	21.9476	-0.285362	0.40184		22.0109	2327.17	90.0013	22.0109	2326.27	92.1298	22.0109	-23.2234	0.690577		21.9673	2439.73	1.41147	21.9673	2439.82	2.30984	21.9673	-20.7108	0.989637
22.3596	2146.29	18.0719	22.3596	2146.42	14.3082	22.3596	-23.6052	0.239507		22.4914	4717.78	103.711	22.4914	4717.79	95.6188	22.4914	-34.1325	1.11884		22.0621	11259.8	88.5539	22.0621	11179.6	200.609	22.0621	-129.741	2.02946		22.4033	2313.84	94.0727	22.4033	2316.42	92.2111	22.4033	-23.7207	0.892007		22.3599	2432.88	2.88478	22.3599	2431.38	1.90853	22.3599	-20.6768	0.288049
22.7523	2137.65	17.0082	22.7523	2136.75	14.6404	22.7523	-23.8016	0.234729		22.8789	4704.87	98.3464	22.8789	4704.96	94.2632	22.8789	-34.0254	0.909115		22.5201	10997.1	367.788	22.5201	11043.3	317.9	22.5201	-129.398	2.64677		22.7958	2307.61	90.7281	22.7958	2306.45	92.6915	22.7958	-24.1965	1.11967		22.7526	2422.49	2.29128	22.7526	2422.41	0.759749	22.7526	-20.6491	0.444668
23.1449	2126.89	11.3748	23.1449	2127.02	13.7646	23.1449	-23.7199	0.279959		23.2663	4690.07	86.0385	23.2663	4691.65	92.8877	23.2663	-33.9922	0.655892		22.9781	10913.7	435.052	22.9781	10992	316.012	22.9781	-128.765	10.2563		23.1882	2297.06	94.9699	23.1882	2296.81	92.3591	23.1882	-24.2519	1.52681		23.1452	2412.3	2.22863	23.1452	2413.28	0.617239	23.1452	-20.6141	0.877507
23.5376	2116	12.8254	23.5376	2117.65	12.006	23.5376	-23.6198	0.293276		23.6537	4677.59	94.7625	23.6537	4677.95	92.1845	23.6537	-34.0387	0.522127		23.3216	11147.7	43.4465	23.3216	11003.7	238.83	23.3216	-125.985	18.1682		23.5806	2287.5	91.6556	23.5806	2286.9	91.0539	23.5806	-24.1633	1.90986		23.5379	2403.99	2.07455	23.5379	2404.56	1.75657	23.5379	-20.6473	1.10499
23.9302	2109.17	10.4128	23.9302	2108.7	11.1275	23.9302	-23.5447	0.23343		24.0411	4661.75	89.851	24.0411	4664.57	92.808	24.0411	-34.142	0.540309		23.7797	10996.7	162.352	23.7797	11008.5	137.308	23.7797	-117.885	30.6193		23.9731	2275.29	89.1883	23.9731	2276.93	88.8144	23.9731	-24.0324	2.30891		23.9305	2396.74	3.21299	23.9305	2396.8	1.99199	23.9305	-20.7132	1.05856
24.3229	2100.42	10.3559	24.3229	2100.24	10.6542	24.3229	-23.4919	0.0325011		24.8713	4638.88	97.97	24.8713	4636.71	94.6516	24.8713	-34.3035	0.937644		24.1232	10935.3	158.248	24.1232	10942.3	147.108	24.1232	-111.809	36.5844		24.3655	2268.22	84.4429	24.3655	2267.31	86.6107	24.3655	-23.9214	2.68151		24.3232	2388.5	0.0499913	24.3232	2389.52	2.30053	24.3232	-20.7634	0.760563
24.7155	2091.66	10.5586	24.7155	2091.55	10.6205	24.7155	-23.4639	0.298241		25.2588	4624.28	93.3113	25.2588	4623.32	94.6184	25.2588	-34.3017	1.28749		24.5812	10851.5	148.643	24.5812	10861.6	145.734	24.5812	-110.36	31.6316		24.7579	2256.73	85.5404	24.7579	2258.71	85.3727	24.7579	-23.8385	2.88009		24.7158	2384.32	3.27249	24.7158	2381.75	2.65415	24.7158	-20.8109	0.353034
25.1082	2083.03	10.2028	25.1082	2082.36	11.1521	25.1082	-23.5227	0.666132		25.6462	4610.64	91.0507	25.6462	4609.95	93.6782	25.6462	-34.3157	1.71802		24.9247	10808.3	124.785	24.9247	10812.8	137.847	24.9247	-113.751	19.5773		25.1504	2251.18	83.9338	25.1504	2250.23	85.1397	25.1504	-23.7455	2.79055		25.1085	2372.86	4.44352	25.1085	2373.61	2.90152	25.1085	-20.9115	0.0131986
25.5008	2072.74	12.7527	25.5008	2072.95	11.9585	25.5008	-23.7208	0.965517		26.0336	4600.07	90.5204	26.0336	4596.6	92.1742	26.0336	-34.3999	2.13999		25.3827	10752.5	130.592	25.3827	10758.5	137.322	25.3827	-118.621	1.16298		25.5428	2242.71	87.1344	25.5428	2241.6	84.7272	25.5428	-23.6147	2.4285		25.5011	2364.86	2.66583	25.5011	2364.86	2.54996	25.5011	-21.0667	0.172642
25.8935	2063.22	12.0889	25.8935	2063.42	13.381	25.8935	-24.0326	1.10629		26.4211	4584.81	86.0554	26.4211	4583.16	90.3513	26.4211	-34.5572	2.42711		25.7262	10725.8	140.445	25.7262	10722.2	147.157	25.7262	-119.112	8.8142		25.9352	2232.12	83.1215	25.9352	2232.39	83.9801	25.9352	-23.4825	1.96558		25.8938	2355.87	1.08354	25.8938	2356.13	1.38363	25.8938	-21.2	0.23223
26.2861	2053.94	15.2421	26.2861	2053.98	14.4835	26.2861	-24.3506	1.04074		26.8085	4568.11	90.9026	26.8085	4569.75	88.8015	26.8085	-34.7262	2.48321		25.9552	94.1933	1.54953	25.9552	96.437	1.68993	25.9552	0.436355	1.4225		26.3277	2222.97	83.0783	26.3277	2222.41	82.9563	26.3277	-23.4003	1.62627		26.2864	2347.91	0.400927	26.2864	2347.53	0.239837	26.2864	-21.2165	0.24341
26.6788	2044.84	17.1057	26.6788	2044.45	14.8652	26.6788	-24.6015	0.774133		27.1959	4549.9	93.0992	27.1959	4556.66	87.5497	27.1959	-34.8426	2.30385		26.1842	10670.6	167.058	26.1842	10676.1	163.13	26.1842	-114.993	14.2568		26.7201	2211.98	80.6102	26.7201	2212.9	82.7483	26.7201	-23.395	1.49764		26.6791	2338.81	1.5824	26.6791	2338.72	0.42719	26.6791	-21.0806	0.259409
27.0714	2035.07	13.4539	27.0714	2034.49	14.8511	27.0714	-24.7768	0.35235		27.5833	4545	87.6444	27.5833	4543.39	86.8585	27.5833	-34.9075	1.94121		26.5277	10642.7	173.15	26.5277	10640.3	172.717	26.5277	-111.759	15.4322		27.1125	2202.27	83.8698	27.1125	2204.02	83.1678	27.1125	-23.4437	1.54516		27.0717	2330.15	0.142141	27.0717	2329.92	0.475828	27.0717	-20.8388	0.26725
27.4641	2024.24	13.8631	27.4641	2024.41	14.5253	27.4641	-24.8896	0.117746		27.9708	4529.25	84.1647	27.9708	4529.67	86.2606	27.9708	-34.9616	1.48343		26.9857	10590.4	180.405	26.9857	10590.6	179.784	26.9857	-110.2	15.8231		27.505	2197.67	84.721	27.505	2195.18	83.3844	27.505	-23.4945	1.71267		27.4644	2319.76	1.47591	27.4644	2321.45	0.339974	27.4644	-20.5952	0.215383
27.8567	2013.16	15.2248	27.8567	2014.49	14.4027	27.8567	-24.9106	0.518434		28.3582	4515.04	90.387	28.3582	4515.47	86.3062	28.3582	-35.0587	1.02413		27.3293	10551.7	177.161	27.3293	10551.6	183.156	27.3293	-110.446	14.7994		27.8974	2186.01	83.854	27.8974	2186.53	83.2047	27.8974	-23.5086	1.92119		27.857	2314.51	3.08717	27.857	2313.32	0.956684	27.857	-20.429	0.11037
28.2494	2006.01	14.7988	28.2494	2004.64	14.1256	28.2494	-24.7852	0.736756		28.7456	4500.15	86.1005	28.7456	4501.5	85.8564	28.7456	-35.2287	0.606168		27.7873	10497.2	194.295	27.7873	10499.1	187.688	27.7873	-111.58	12.3506		28.2898	2176.62	79.9281	28.2898	2177.38	82.5239	28.2898	-23.481	2.10852		28.2497	2304.41	1.66914	28.2497	2305.82	1.27082	28.2497	-20.3656	0.062622
28.642	1994.43	13.359	28.642	1995	13.2848	28.642	-24.5123	0.744951		29.133	4490.55	80.4356	29.133	4488.35	85.9038	29.133	-35.4457	0.233512		28.1308	10454.4	189.484	28.1308	10460.5	190.613	28.1308	-112.425	10.5899		28.6823	2169.1	85.1786	28.6823	2167.79	81.0881	28.6823	-23.4372	2.26932		28.6423	2299.38	0.350913	28.6423	2298.16	0.859891	28.6423	-20.378	0.206898
29.0347	1985.45	11.6019	29.0347	1985.01	12.3029	29.0347	-24.1862	0.584974		29.5205	4476.65	84.8168	29.5205	4475.07	85.8402	29.5205	-35.6687	0.0718023		28.5888	10405.4	191.631	28.5888	10409.1	194.236	28.5888	-113.144	9.01647		29.0747	2158.24	77.425	29.0747	2158.17	79.9742	29.0747	-23.4149	2.38079		29.035	2290.15	0.578987	29.035	2290.54	0.0983362	29.035	-20.4003	0.519092
29.4273	1974.72	11.5624	29.4273	1975.15	11.6267	29.4273	-23.9013	0.315663		29.9079	4462.57	91.6556	29.9079	4461.44	85.9787	29.9079	-35.8705	0.291278		28.9323	10375.7	203.457	28.9323	10370.2	196.968	28.9323	-113.418	8.35977		29.4671	2147.49	78.7101	29.4671	2148.17	78.5751	29.4671	-23.4193	2.42283		29.4276	2282.82	1.25744	29.4276	2282.55	0.0793895	29.4276	-20.4165	0.828798
29.82	1964.91	11.009	29.82	1965.82	11.4464	29.82	-23.7167	0.0307541		30.2953	4448.98	87.0453	30.2953	4447.65	85.9376	30.2953	-36.0385	0.4175		29.3903	10317.6	196.016	29.3903	10318	200.932	29.3903	-113.577	7.81707		29.8596	2138.81	77.0772	29.8596	2138.5	77.4731	29.8596	-23.4249	2.37829		29.8202	2274.93	0.023177	29.8202	2274.11	0.0693854	29.8202	-20.4581	0.939606
30.2126	1956.93	11.7243	30.2126	1957.08	11.6484	30.2126	-23.6151	0.205042		30.6828	4434.03	81.2364	30.6828	4433.36	85.876	30.6828	-36.1937	0.455575		29.7338	10275.5	205.61	29.7338	10278.7	203.988	29.7338	-113.622	7.47059		30.252	2127.34	78.2739	30.252	2129.72	77.1882	30.252	-23.37	2.18012		30.2129	2264.93	1.04176	30.2129	2265.66	0.140102	30.2129	-20.5487	0.805402
30.6053	1948.8	11.5372	30.6053	1948.82	12.2331	30.6053	-23.5429	0.382826		31.0702	4417.7	86.6583	31.0702	4419.05	86.8234	31.0702	-36.3353	0.417618		30.1918	10225	209.924	30.1918	10226.7	207.396	30.1918	-113.568	7.09545		30.6444	2123.43	73.3862	30.6444	2121.23	77.6553	30.6444	-23.2028	1.82129		30.6055	2256.91	0.734386	30.6055	2257.21	0.721288	30.6055	-20.6738	0.550521
30.9979	1941.06	13.4399	30.9979	1939.99	13.0355	30.9979	-23.5017	0.513368		31.4576	4404.04	88.8867	31.4576	4404.23	87.5803	31.4576	-36.4093	0.313573		30.5353	10185.9	207.38	30.5353	10187.8	209.357	30.5353	-113.43	6.93441		31.0369	2111.66	82.5379	31.0369	2113.05	77.3552	31.0369	-22.9198	1.42129		30.9982	2249.28	2.15501	30.9982	2249.35	1.7985	30.9982	-20.7875	0.33439
31.3906	1931.93	13.6649	31.3906	1930.33	13.9793	31.3906	-23.5421	0.619169		31.845	4389.52	86.5698	31.845	4389.91	87.5909	31.845	-36.3626	0.110868		30.8788	95.1685	3.54192	30.8788	95.4443	3.11474	30.8788	-0.256526	0.529563		31.4293	2106.27	76.358	31.4293	2104.27	76.8168	31.4293	-22.5915	1.14797		31.3908	2240.9	6.44043	31.3908	2241.93	2.11535	31.3908	-20.8606	0.23888
31.7832	1918.06	15.4104	31.7832	1920.57	14.2983	31.7832	-23.6557	0.698517		32.2325	4374.09	88.2666	32.2325	4376	87.2993	32.2325	-36.162	0.1984		30.9933	10138.4	218.835	30.9933	10135.3	212.504	30.9933	-113.251	6.88564		31.8217	2093.53	74.2964	31.8217	2095.47	75.6329	31.8217	-22.3145	1.08787		31.7835	2236.24	1.78748	31.7835	2234.23	1.7458	31.7835	-20.9013	0.200115
32.1759	1911.26	15.0363	32.1759	1910.75	13.704	32.1759	-23.8001	0.677857		32.6199	4360.11	86.6521	32.6199	4362.41	87.2397	32.6199	-35.8272	0.544875		31.3369	10096.2	215.729	31.3369	10095.9	214.424	31.3369	-113.147	6.9235		32.2142	2088	73.422	32.2142	2086.49	75.0316	32.2142	-22.1374	1.21408		32.1761	2225.62	2.45462	32.1761	2226.24	0.250641	32.1761	-20.9268	0.0488495
32.5685	1902.07	11.6958	32.5685	1901.39	12.7555	32.5685	-23.9134	0.511167		33.0073	4349.71	92.0176	33.0073	4348.28	87.1874	33.0073	-35.4494	0.842385		31.7949	10042.7	212.244	31.7949	10044.6	216.293	31.7949	-112.934	6.97099		32.6066	2076.4	76.4637	32.6066	2078.04	75.19	32.6066	-22.0409	1.4087		32.5688	2218.34	2.36708	32.5688	2217.7	0.346994	32.5688	-20.9389	0.245516
32.9612	1891.62	10.6925	32.9612	1892.16	12.3018	32.9612	-23.9561	0.261049		33.3947	4333.8	86.6868	33.3947	4334.38	86.7214	33.3947	-35.113	1.03043		32.1384	10015.4	222.26	32.1384	10006.5	218.19	32.1384	-112.65	6.98576		32.999	2070.32	76.6322	32.999	2069.81	74.9174	32.999	-21.9711	1.58588		32.9614	2207.95	0.332405	32.9614	2209.33	0.369873	32.9614	-20.9181	0.504064
33.3538	1882.55	12.5825	33.3538	1882.69	12.8002	33.3538	-23.9596	0.0340711		33.7822	4322.28	82.5889	33.7822	4320.74	85.8237	33.7822	-34.8697	1.08796		32.5964	9946.06	226.909	32.5964	9955.92	222.681	32.5964	-112.136	6.96657		33.3915	2061.61	73.3762	33.3915	2061.58	73.6595	33.3915	-21.9224	1.77825		33.3541	2201.96	0.324734	33.3541	2200.81	0.0351325	33.3541	-20.8225	0.564065
33.7465	1873.82	15.0193	33.7465	1873.63	13.6497	33.7465	-23.9726	0.0897502		34.1696	4305.11	84.5835	34.1696	4307.63	84.8971	34.1696	-34.7431	1.05845		33.0544	9907.68	232.875	33.0544	9903	227.34	33.0544	-111.722	6.91071		33.7839	2054.4	71.6019	33.7839	2052.93	71.8773	33.7839	-21.9296	2.02976		33.7467	2192.78	1.70159	33.7467	2192.18	0.644686	33.7467	-20.6212	0.429938
34.1391	1863.62	14.2438	34.1391	1864.89	13.9791	34.1391	-24.0025	0.118959		34.557	4292.38	87.2817	34.557	4294.81	84.1058	34.557	-34.7251	0.961312		33.3979	9866.52	229.255	33.3979	9864.03	229.662	33.3979	-111.621	6.83404		34.1763	2042.82	69.4603	34.1763	2044.08	70.643	34.1763	-22.0127	2.29745		34.1394	2182.26	0.142101	34.1394	2183.84	0.744469	34.1394	-20.327	0.248255
34.5318	1857.86	13.889	34.5318	1855.68	13.5342	34.5318	-24.0684	0.125405		34.9445	4283.77	86.2119	34.9445	4281.54	83.9743	34.9445	-34.823	0.788662		33.8559	9810.5	235.191	33.8559	9813.36	232.113	33.8559	-111.731	6.49566		34.5688	2035.03	70.3713	34.5688	2035.41	70.0045	34.5688	-22.1335	2.47554		34.532	2174.98	2.36309	34.532	2176	0.260065	34.532	-20.0013	0.191375
34.9244	1846.02	12.1802	34.9244	1846.3	12.7183	34.9244	-24.1696	0.156852		35.3319	4265.42	90.5444	35.3319	4268.22	83.9416	35.3319	-35.0513	0.579217		34.4284	9753.2	236.543	34.4284	9751.37	235.85	34.4284	-112.132	5.47007		34.9612	2026.95	69.6267	34.9612	2026.96	69.4534	34.9612	-22.2098	2.48565		34.9247	2170.07	3.05481	34.9247	2168.57	1.01853	34.9247	-19.7221	0.259471
35.3171	1835.74	12.6806	35.3171	1836.54	12.028	35.3171	-24.3144	0.221037		35.7193	4255.01	81.4561	35.7193	4254.72	84.001	35.7193	-35.3719	0.419818		34.8865	9698.37	240.524	34.8865	9700.48	237.831	34.8865	-112.637	4.20778		35.3536	2020.27	69.815	35.3536	2017.98	68.5513	35.3536	-22.217	2.39292		35.3173	2161.34	3.61747	35.3173	2161.25	1.05936	35.3173	-19.5307	0.311311
35.7097	1827.21	9.83404	35.7097	1826.64	11.7815	35.7097	-24.5413	0.31582		36.1067	4241.45	77.8433	36.1067	4241.07	83.7766	36.1067	-35.7048	0.366702		35.459	9636.14	239.417	35.459	9635.5	241.405	35.459	-113.571	2.46953		35.7461	2007.67	65.8178	35.7461	2008.7	67.4618	35.7461	-22.1757	2.3352		35.71	2152.73	1.65778	35.71	2153.93	0.695263	35.71	-19.4459	0.217095
36.1024	1817.15	13.5278	36.1024	1817.06	11.5399	36.1024	-24.8258	0.440501		36.4942	4228.16	84.9455	36.4942	4226.99	83.7957	36.4942	-35.9831	0.413501		35.917	9584.49	253.685	35.917	9583.3	243.282	35.917	-114.284	1.14403		36.1385	1997.91	67.5067	36.1385	1999.72	66.3346	36.1385	-22.1276	2.39218		36.1026	2146.53	1.00868	36.1026	2146.79	0.440895	36.1026	-19.4401	0.0333715
36.495	1806.61	10.1952	36.495	1807.49	11.8555	36.495	-25.1056	0.606357		36.8816	4215.24	85.8412	36.8816	4212.57	84.1766	36.8816	-36.1872	0.479533		36.4895	9515.53	237.531	36.4895	9516.31	242.468	36.4895	-114.654	0.284943		36.5309	1991.47	63.978	36.5309	1991.4	66.2697	36.5309	-22.0772	2.52043		36.4953	2141.2	1.96869	36.4953	2139.51	0.942624	36.4953	-19.4601	0.336471
36.8877	1798.92	12.514	36.8877	1797.79	12.0998	36.8877	-25.3846	0.840704		37.6564	4185.44	86.8066	37.6564	4183.68	83.5744	37.6564	-36.5191	0.50111		36.9475	9464.04	242.69	36.9475	9462.84	239.602	36.9475	-114.593	0.99802		36.9234	1985.08	66.8682	36.9234	1983.57	66.3197	36.9234	-21.9952	2.65254		36.8879	2132.14	2.88734	36.8879	2131.63	1.39281	36.8879	-19.4489	0.576517
37.2803	1787.53	12.6693	37.2803	1788	12.2996	37.2803	-25.672	1.09694		38.0439	4168.39	84.6866	38.0439	4169.69	82.6264	38.0439	-36.6601	0.522488		37.52	9398.71	241.964	37.52	9396.45	238.761	37.52	-114.597	1.15105		37.3158	1974.41	68.599	37.3158	1975.51	65.5883	37.3158	-21.8733	2.78798		37.2806	2122.29	0.616195	37.2806	2123.48	1.10325	37.2806	-19.3821	0.755056
37.673	1778.87	12.9048	37.673	1777.79	12.2255	37.673	-25.9508	1.27432		38.4313	4156.99	78.0757	38.4313	4155.93	82.0108	38.4313	-36.7553	0.575121		37.749	94.9791	3.57273	37.749	94.859	3.7076	37.749	-0.0130895	0.0764793		37.7082	1968.16	63.7588	37.7082	1966.9	64.3734	37.7082	-21.7387	2.94336		37.6732	2114.71	0.0212616	37.6732	2115.32	0.231216	37.6732	-19.3031	0.912446
38.0656	1766.19	11.2418	38.0656	1767.5	11.3691	38.0656	-26.1935	1.34442		38.8187	4142.18	85.1597	38.8187	4142.25	82.0897	38.8187	-36.799	0.66217		37.978	9340.45	236.1	37.978	9345.2	237.274	37.978	-114.78	0.766684		38.1007	1957	60.0044	38.1007	1958.4	63.0641	38.1007	-21.6236	3.0791		38.0659	2109.45	0.164185	38.0659	2107.43	0.401516	38.0659	-19.2485	0.999798
38.4583	1758.34	11.3701	38.4583	1757.03	9.91763	38.4583	-26.3467	1.31286		39.2062	4125.99	83.7321	39.2062	4127.9	82.5896	39.2062	-36.8229	0.774782		38.3215	9310.93	241.177	38.3215	9307.19	236.562	38.3215	-114.911	0.342642		38.4931	1951.21	63.9884	38.4931	1949.46	61.7566	38.4931	-21.5158	3.1305		38.4585	2097.4	1.79386	38.4585	2100.25	0.595187	38.4585	-19.1933	0.923164
38.8509	1745.57	6.49623	38.8509	1746.57	8.65543	38.8509	-26.3922	1.19627		39.5936	4110.81	81.2945	39.5936	4113.18	82.579	39.5936	-36.8981	0.909903		38.7796	9262.3	240.477	38.7796	9256.09	237.395	38.7796	-114.968	0.217347		38.8855	1939.8	62.1404	38.8855	1940.67	60.4725	38.8855	-21.3601	3.04821		38.8511	2093.8	0.386277	38.8511	2093.1	1.02874	38.8511	-19.0875	0.668323
39.2436	1737.36	8.13583	39.2436	1735.81	7.3876	39.2436	-26.348	0.985514		39.981	4096.62	79.008	39.981	4098.25	82.3388	39.981	-37.0543	1.08714		39.1231	9217.08	233.979	39.1231	9216.22	238.968	39.1231	-114.915	0.536579		39.2779	1931.1	56.7759	39.2779	1932.21	59.0205	39.2779	-21.09	2.84481		39.2438	2086.93	1.39088	39.2438	2086.37	1.65781	39.2438	-18.9347	0.337983
39.6362	1723.24	6.63956	39.6362	1725.49	7.25012	39.6362	-26.2545	0.630518		40.3684	4082.47	82.4187	40.3684	4084.07	81.854	40.3684	-37.2648	1.31235		39.6956	9153.99	237.564	39.6956	9147.25	240.294	39.6956	-114.719	0.829861		39.6704	1924.35	56.5544	39.6704	1923.91	57.9329	39.6704	-20.7004	2.58615		39.6364	2079.49	3.06452	39.6364	2079.2	2.25722	39.6364	-18.789	0.0758566
40.0289	1716.04	5.45727	40.0289	1715.32	8.27809	40.0289	-26.1465	0.133998		40.7559	4070.36	79.8224	40.7559	4069.63	81.4885	40.7559	-37.4727	1.55283		40.1536	9092.1	242.21	40.1536	9092.94	239.553	40.1536	-114.349	0.816084		40.0628	1917.08	58.7715	40.0628	1915.96	57.5414	40.0628	-20.2913	2.31177		40.0291	2072.31	3.92063	40.0291	2071.2	2.23469	40.0291	-18.7106	0.040652
40.4215	1705.7	12.0773	40.4215	1705.36	8.98724	40.4215	-26.0774	0.376002		41.1433	4055.81	80.7829	41.1433	4055.7	80.221	41.1433	-37.6048	1.76835		40.3826	94.6659	4.01763	40.3826	94.7817	3.89143	40.3826	-0.0505471	0.0340747		40.4552	1905.76	58.4498	40.4552	1908.36	57.3908	40.4552	-19.979	1.98515		40.4217	2061.62	0.543651	40.4217	2063.46	1.15798	40.4217	-18.6799	0.0662483
40.8142	1695.57	10.9747	40.8142	1695.21	9.11813	40.8142	-26.0771	0.685436		41.5307	4040.34	80.255	41.5307	4041.44	78.8038	41.5307	-37.6545	1.8953		40.6116	9037.62	236.696	40.6116	9041.12	239.728	40.6116	-113.621	0.624083		40.8477	1902.23	54.9516	40.8477	1900.66	57.1316	40.8477	-19.8489	1.5835		40.8144	2055.65	0.450479	40.8144	2056.13	0.391952	40.8144	-18.6196	0.118551
41.2068	1684.21	6.41722	41.2068	1685.15	8.86815	41.2068	-26.16	0.671886		41.9181	4030.25	72.4805	41.9181	4026.6	77.8901	41.9181	-37.6874	1.876		41.1841	8977.83	242.702	41.1841	8977.39	239.714	41.1841	-112.301	0.379491		41.2401	1893.15	57.8886	41.2401	1893.59	56.2728	41.2401	-19.8936	1.17594		41.207	2050.05	4.24874	41.207	2049.06	0.752509	41.207	-18.4924	0.216043
41.5995	1674.71	6.78787	41.5995	1675.17	9.32816	41.5995	-26.3576	0.390962		42.3056	4009.81	80.0971	42.3056	4011.57	77.5669	42.3056	-37.756	1.69279		41.6421	8924.91	236.11	41.6421	8926.65	239.626	41.6421	-111.331	0.379689		41.6325	1885.84	56.3968	41.6325	1886.69	55.3321	41.6325	-20.0396	0.885164		41.5997	2042.86	0.365505	41.5997	2041.85	0.226476	41.5997	-18.3151	0.267817
41.9921	1667.34	12.6252	41.9921	1664.81	10.5253	41.9921	-26.6989	0.0245192		42.693	4000.33	80.2069	42.693	3996.09	77.1533	42.693	-37.8438	1.38865		42.2147	8863.98	244.334	42.2147	8864.18	240.068	42.2147	-110.812	0.564479		42.025	1880.41	52.5116	42.025	1879.35	54.6748	42.025	-20.2054	0.812985		41.9923	2032.69	2.03901	41.9923	2034.49	1.01286	41.9923	-18.1581	0.210347
42.3848	1653.01	13.9832	42.3848	1654.14	11.3717	42.3848	-27.1727	0.277172		43.0804	3982.25	73.4782	43.0804	3981.57	75.9951	43.0804	-37.8869	1.01783		42.6727	8813.66	238.112	42.6727	8813.46	240.842	42.6727	-110.973	0.629417		42.4174	1873.16	53.3424	42.4174	1871.41	54.5213	42.4174	-20.3551	0.948863		42.385	2027.6	1.90091	42.385	2027.21	2.12953	42.385	-18.0928	0.111656
42.7774	1642.99	9.32452	42.7774	1643.2	10.8489	42.7774	-27.7508	0.482769		43.4679	3964.76	74.5933	43.4679	3967.35	75.453	43.4679	-37.8261	0.642713		43.2452	8749.83	243.587	43.2452	8750.19	240.479	43.2452	-111.471	0.426156		42.8098	1861.72	56.6726	42.8098	1862.79	54.8616	42.8098	-20.4817	1.16078		42.7776	2020.35	2.71426	42.7776	2020.51	2.22696	42.7776	-18.096	0.10653
43.1701	1631.58	10.4981	43.1701	1632.88	8.81433	43.1701	-28.361	0.645464		43.8553	3954.07	74.7044	43.8553	3953.08	75.4776	43.8553	-37.6871	0.312446		43.7032	8699.37	238.888	43.7032	8699.39	241.003	43.7032	-111.735	0.0821993		43.2023	1853.71	55.6667	43.2023	1853.75	55.0117	43.2023	-20.5943	1.3349		43.1703	2014.02	3.28441	43.1703	2013.75	1.69539	43.1703	-18.1069	0.275229
43.5627	1624.35	6.31974	43.5627	1622.3	7.274	43.5627	-28.9546	0.811561		44.2427	3941.25	75.4911	44.2427	3938.32	75.9573	44.2427	-37.5769	0.0574835		43.9322	94.6655	4.12386	43.9322	94.6461	4.10022	43.9322	-0.0508867	0.0457279		43.5947	1844.92	53.8588	43.5947	1845.33	54.298	43.5947	-20.6457	1.46168		43.5629	2007.26	0.856356	43.5629	2006.59	1.21655	43.5629	-18.1006	0.540849
43.9554	1612.47	3.90094	43.9554	1610.74	6.55788	43.9554	-29.5254	0.958824		44.6301	3921.29	77.781	44.6301	3923.3	75.9244	44.6301	-37.5562	0.0923315		44.0467	8661.93	238.324	44.0467	8660.68	241.955	44.0467	-111.78	0.183287		43.9871	1836.62	53.4925	43.9871	1837.6	53.2198	43.9871	-20.546	1.58479		43.9556	1998.83	0.859322	43.9556	1999.14	0.679375	43.9556	-18.1093	0.744568
44.348	1597.12	8.34314	44.348	1598.36	6.3943	44.348	-30.0788	0.970206		45.0176	3909.16	77.1714	45.0176	3908.87	76.0461	45.0176	-37.6146	0.11922		44.5047	8608.84	245.446	44.5047	8608.11	242.044	44.5047	-111.662	0.512009		44.3796	1830.93	51.7174	44.3796	1829.88	51.9725	44.3796	-20.2847	1.72535		44.3482	1991.77	1.28497	44.3482	1991.66	0.212123	44.3482	-18.1581	0.797479
44.7407	1584.98	6.27578	44.7407	1585.71	6.7634	44.7407	-30.5839	0.811464		45.405	3897.02	80.2136	45.405	3894.77	76.4706	45.405	-37.6805	0.0379767		44.9627	8556.27	239.87	44.9627	8555.97	240.734	44.9627	-111.373	0.865848		44.772	1822.64	52.2107	44.772	1822.06	50.1385	44.772	-19.9288	1.83607		44.7409	1983.22	0.0582145	44.7409	1984.69	0.445514	44.7409	-18.2165	0.708081
45.1333	1574.05	7.56574	45.1333	1573.47	6.68224	45.1333	-31.0011	0.563946		45.7924	3883.12	76.0044	45.7924	3880.51	77.1927	45.7924	-37.6751	0.135484		45.5352	8491.73	233.968	45.5352	8492.54	239.366	45.5352	-110.787	1.32848		45.1644	1813.16	46.3307	45.1644	1814.13	49.0046	45.1644	-19.5965	1.82485		45.1335	1978.99	2.76482	45.1335	1977.8	1.06022	45.1335	-18.2142	0.553867
45.526	1561.68	4.92014	45.526	1561.43	6.62597	45.526	-31.266	0.368324		46.1798	3866.18	75.2871	46.1798	3865.59	77.0095	46.1798	-37.6158	0.35194		45.9933	8441.25	245.252	45.9933	8442.84	239.012	45.9933	-110.337	1.49102		45.5569	1805.85	46.4857	45.5569	1806.25	48.4787	45.5569	-19.3848	1.65496		45.5262	1971.21	1.35347	45.5262	1970.85	1.23617	45.5262	-18.147	0.370916
45.9186	1548.88	8.0402	45.9186	1548.99	6.26841	45.9186	-31.3389	0.283856		46.5673	3854.46	70.8838	46.5673	3850.51	76.4142	46.5673	-37.5648	0.550113		46.3368	8404.54	235.269	46.3368	8405.48	238.5	46.3368	-110.25	1.37824		45.9493	1799.45	52.1522	45.9493	1798.79	47.9081	45.9493	-19.3219	1.40405		45.9188	1963.4	0.330497	45.9188	1963.59	1.04889	45.9188	-18.0684	0.140689
46.3112	1536.97	5.83668	46.3112	1536.19	6.09268	46.3112	-31.2706	0.267173		46.9547	3836.32	73.5541	46.9547	3835.85	75.4702	46.9547	-37.5601	0.67358		46.5658	94.5486	4.17884	46.5658	94.5178	4.20868	46.5658	-0.0812295	0.0105587		46.3417	1790.67	46.5344	46.3417	1791.52	47.6235	46.3417	-19.3723	1.18377		46.3115	1955.72	0.481984	46.3115	1956.09	0.974091	46.3115	-18.0244	0.127481
46.7039	1522.48	4.44569	46.7039	1523.58	6.1289	46.7039	-31.1799	0.236108		47.3421	3821.94	77.3526	47.3421	3821.24	75.4864	47.3421	-37.5995	0.701464		46.7948	8356.56	236.916	46.7948	8355.25	237.644	46.7948	-110.568	1.00635		46.7342	1785.26	44.4832	46.7342	1784.12	47.0547	46.7342	-19.4573	1.08869		46.7041	1949.38	2.06679	46.7041	1948.84	0.976953	46.7041	-18.0086	0.348747
47.0965	1511.05	7.22822	47.0965	1511.21	6.07351	47.0965	-31.1482	0.167612		47.7296	3804.79	71.4976	47.7296	3806.92	75.113	47.7296	-37.6565	0.651784		47.3673	8295.39	226.975	47.3673	8292.94	236.776	47.3673	-111.156	0.468084		47.1266	1775.47	48.416	47.1266	1776.93	46.7715	47.1266	-19.5166	1.14894		47.0968	1940.54	0.855962	47.0968	1941.96	1.06939	47.0968	-17.9729	0.420298
47.4892	1499.23	6.9797	47.4892	1499.39	5.89416	47.4892	-31.1543	0.113428		48.117	3795.31	70.339	48.117	3792.82	74.2923	48.117	-37.7191	0.597084		47.8253	8243.79	231.638	47.8253	8243	236.202	47.8253	-111.249	0.133442		47.519	1770.95	47.2078	47.519	1769.38	46.9543	47.519	-19.515	1.29968		47.4894	1936.42	0.0754319	47.4894	1934.88	0.881148	47.4894	-17.8679	0.337704
47.8818	1487.71	4.84614	47.8818	1487.9	5.32036	47.8818	-31.1212	0.166019		48.5044	3781.34	73.2332	48.5044	3778.37	73.9022	48.5044	-37.8015	0.624793		48.2833	8190.79	245.456	48.2833	8189.67	237.161	48.2833	-110.948	0.0567938		47.9115	1761.46	47.0761	47.9115	1761.72	46.353	47.9115	-19.4431	1.44934		47.882	1927.41	2.26236	47.882	1927.87	0.0897764	47.882	-17.6885	0.214807
48.2745	1476.82	3.49486	48.2745	1476.23	4.99808	48.2745	-31.0187	0.322579		48.8918	3761.49	75.3639	48.8918	3763.91	74.2127	48.8918	-37.9222	0.763828		48.7413	8131.98	234.378	48.7413	8135.54	237.865	48.7413	-110.48	0.0393515		48.3039	1753.73	44.6962	48.3039	1753.64	45.3699	48.3039	-19.3153	1.56088		48.2747	1920.6	1.46477	48.2747	1920.7	0.570829	48.2747	-17.4756	0.189168
48.6671	1464.63	5.19865	48.6671	1464.14	5.35593	48.6671	-30.849	0.487236		49.2793	3749.12	76.1393	49.2793	3748.82	75.1471	49.2793	-38.0665	0.973844		49.1993	8078.94	233.928	49.1993	8084.62	237.793	49.1993	-109.945	0.111237		48.6963	1745.62	44.3026	48.6963	1745.46	44.275	48.6963	-19.1683	1.61515		48.6673	1913.28	2.88809	48.6673	1913.64	1.01247	48.6673	-17.274	0.264007
49.0598	1451.87	7.2048	49.0598	1451.43	5.8781	49.0598	-30.6064	0.526824		49.6667	3732.69	80.4889	49.6667	3733.87	75.0136	49.6667	-38.189	1.17506		49.4284	94.1879	3.91687	49.4284	94.1377	4.01487	49.4284	-0.0928005	0.000448038		49.0888	1736.62	43.833	49.0888	1737.82	43.0192	49.0888	-19.0353	1.60703		49.06	1907.13	0.027626	49.06	1906.85	0.745319	49.06	-17.0758	0.304193
49.4524	1438.16	6.34781	49.4524	1438.66	5.85492	49.4524	-30.2438	0.44563		50.0541	3718.72	79.2705	50.0541	3718.73	74.2144	50.0541	-38.2301	1.29364		49.6574	8039.6	239.592	49.6574	8036.84	238.492	49.6574	-109.352	0.174505		49.4812	1730.43	41.4249	49.4812	1730.63	41.8755	49.4812	-18.9017	1.54436		49.4526	1899.72	0.412135	49.4526	1900.3	0.183437	49.4526	-16.838	0.230792
49.8451	1424.93	4.99205	49.8451	1426.41	4.93669	49.8451	-29.6798	0.367343		50.4415	3704.15	75.2187	50.4415	3703.82	73.2045	50.4415	-38.1425	1.30641		50.1154	7985.81	240.292	50.1154	7988.53	238.366	50.1154	-108.854	0.00576194		49.8736	1724.31	39.7779	49.8736	1723.91	41.2232	49.8736	-18.7345	1.43969		49.8453	1894.1	2.39182	49.8453	1893.83	0.166897	49.8453	-16.569	0.121127
50.2377	1415.46	3.84807	50.2377	1414.81	3.83266	50.2377	-28.8625	0.389455		50.829	3686.7	71.7724	50.829	3688.95	71.8852	50.829	-37.9198	1.21372		50.6879	7930.05	235.805	50.6879	7927.36	235.915	50.6879	-108.764	0.345493		50.2661	1717.05	41.0605	50.2661	1717.1	41.0839	50.2661	-18.5383	1.30946		50.2379	1887.42	0.296811	50.2379	1887.44	0.771714	50.2379	-16.3562	0.112102
50.6304	1403.21	1.68267	50.6304	1403.66	3.47623	50.6304	-27.8274	0.531014		51.2164	3674.42	70.9961	51.2164	3674.26	70.6001	51.2164	-37.6039	1.03054		51.1459	7879.94	240.44	51.1459	7877.87	235.068	51.1459	-109.24	0.513321		50.6585	1710.9	42.6531	50.6585	1709.56	41.1074	50.6585	-18.3868	1.18504		50.6306	1881.09	3.4076	50.6306	1881.02	1.7473	50.6306	-16.274	0.207529
51.023	1393.43	3.81131	51.023	1392.48	3.68413	51.023	-26.7022	0.712407		51.6038	3660.5	71.9824	51.6038	3659.41	69.5412	51.6038	-37.273	0.778193		51.6039	7826.21	235.916	51.6039	7827.13	236.607	51.6039	-109.967	0.58276		51.0509	1701.39	40.1702	51.0509	1701.78	41.218	51.0509	-18.3591	1.03386		51.0232	1874.47	3.84696	51.0232	1874.51	1.80286	51.0232	-16.2825	0.222846
51.4157	1379.68	5.29456	51.4157	1382.09	4.21287	51.4157	-25.6154	0.848713		51.9913	3645.36	63.9254	51.9913	3645.1	69.8478	51.9913	-36.9969	0.493706		52.0619	7780.4	240.945	52.0619	7775.03	239.062	52.0619	-110.627	0.621222		51.4434	1692.69	40.5463	51.4434	1694.15	41.2175	51.4434	-18.4427	0.809846		51.4159	1868.12	0.540342	51.4159	1868.34	1.32585	51.4159	-16.2467	0.0251596
51.8083	1372.07	4.15618	51.8083	1372.7	4.34563	51.8083	-24.6016	0.937262		52.3787	3632.19	72.5696	52.3787	3631.01	70.7903	52.3787	-36.7915	0.245027		52.2909	94.1041	4.00591	52.2909	93.9739	4.20159	52.2909	-0.0815203	0.037854		51.8358	1687.55	42.4667	51.8358	1686.88	40.8147	51.8358	-18.5611	0.542812		51.8085	1861.25	0.664167	51.8085	1862.43	1.26474	51.8085	-16.0866	0.302414
52.201	1364.52	4.81191	52.201	1364.13	3.48238	52.201	-23.6425	1.06301		52.7661	3618.18	68.6847	52.7661	3617.3	71.6934	52.7661	-36.6465	0.101171		52.5199	7724.89	244.87	52.5199	7724.19	240.079	52.5199	-110.921	0.51594		52.2282	1679.95	41.2149	52.2282	1680.06	39.9325	52.2282	-18.6193	0.286238		52.2012	1858.66	3.24413	52.2012	1855.88	1.82023	52.2012	-15.8424	0.557103
52.5936	1356.84	1.79594	52.5936	1355.53	2.3261	52.5936	-22.7416	1.26597		53.1535	3602.58	73.2714	53.1535	3603.44	71.8916	53.1535	-36.5531	0.0856954		52.9779	7674.79	238.956	52.9779	7673.65	239.957	52.9779	-110.733	0.0412723		52.6207	1673.33	36.3746	52.6207	1673.01	38.9191	52.6207	-18.557	0.117242		52.5938	1848.86	3.78519	52.5938	1848.85	2.29114	52.5938	-15.6264	0.582717
52.9863	1345.75	0.453968	52.9863	1346.42	1.2414	52.9863	-21.9425	1.48968		53.541	3588.02	67.8466	53.541	3589.47	71.7117	53.541	-36.5094	0.176107		53.436	7620.84	242.168	53.436	7623.18	238.641	53.436	-110.205	0.841334		53.0131	1665.82	38.2592	53.0131	1665.55	38.3334	53.0131	-18.4097	0.093324		52.9865	1839.91	1.44011	52.9865	1841.92	1.43733	52.9865	-15.5204	0.413703
53.3789	1337.24	0.454901	53.3789	1337.15	0.372677	53.3789	-21.2972	1.61771		53.9284	3574.92	70.0655	53.9284	3575.22	71.196	53.9284	-36.5176	0.314185		53.894	7571.18	234.722	53.894	7571.18	238.116	53.894	-109.584	1.73446		53.4055	1658.21	38.4711	53.4055	1657.94	39.0392	53.4055	-18.2492	0.201023		53.3791	1834.15	0.708389	53.3791	1836.07	0.343378	53.3791	-15.5176	0.196276
53.7716	1327.07	0.536813	53.7716	1328.7	0.356039	53.7716	-20.8245	1.55671		54.3158	3561.24	70.1863	54.3158	3560.55	70.9395	54.3158	-36.548	0.430406		54.352	7518.13	237.021	54.352	7521.63	237.166	54.352	-109.033	2.24268		53.798	1649.25	40.3098	53.798	1650.57	40.3063	53.798	-18.1161	0.381284		53.7718	1833.09	4.52501	53.7718	1831.01	0.929311	53.7718	-15.5423	0.00103936
54.1642	1321	1.90371	54.1642	1320.87	0.927942	54.1642	-20.5033	1.31737		54.7032	3546.51	69.4855	54.7032	3546.28	69.9729	54.7032	-36.5315	0.502915		54.81	7478.29	234.305	54.81	7472.82	236.235	54.81	-108.557	2.27651		54.1904	1643.83	42.0978	54.1904	1643.38	41.1081	54.1904	-17.995	0.597756		54.1644	1826.55	1.3496	54.1644	1825.85	0.370679	54.1644	-15.523	0.21881
54.5569	1314.14	1.83439	54.5569	1313.37	1.43647	54.5569	-20.3105	0.989102		55.0907	3535.57	67.9738	55.0907	3532.23	69.379	55.0907	-36.4191	0.576368		55.268	7420.56	232.099	55.268	7423.98	234.562	55.268	-108.179	2.07071		54.5828	1636.75	42.4814	54.5828	1636.52	40.9923	54.5828	-17.8506	0.858838		54.5571	1819.51	3.90112	54.5571	1819.8	0.418086	54.5571	-15.4736	0.475189
54.9495	1305.46	0.935263	54.9495	1305.96	1.74958	54.9495	-20.2513	0.653432		55.4781	3519.62	64.9191	55.4781	3518.02	69.3201	55.4781	-36.2138	0.70741		55.497	93.6371	4.27424	55.497	93.6503	4.29179	55.497	-0.100484	0.0418863		54.9753	1629.16	39.4407	54.9753	1629.88	40.0269	54.9753	-17.7063	1.17903		54.9497	1813.2	1.06273	54.9497	1813.12	0.831921	54.9497	-15.4673	0.71817
55.3422	1298.22	2.35061	55.3422	1298.36	1.75239	55.3422	-20.3406	0.384957		55.8655	3501.21	66.7662	55.8655	3503.92	70.0256	55.8655	-35.9712	0.912196		55.726	7375.63	233.616	55.726	7373.84	232.172	55.726	-107.972	1.961		55.3677	1623.22	38.561	55.3677	1623.25	38.5038	55.3677	-17.6255	1.51889		55.3424	1807	1.75069	55.3424	1806.25	0.849208	55.3424	-15.5323	0.867329
55.7348	1291.26	2.17868	55.7348	1290.73	1.68334	55.7348	-20.5872	0.212736		56.253	3490.95	71.7294	56.253	3489.69	70.4849	56.253	-35.7613	1.14273		56.184	7327.54	224.994	56.184	7325.08	231.736	56.184	-107.979	2.0434		55.7601	1617.47	37.1336	55.7601	1616.58	37.0986	55.7601	-17.6554	1.7881		55.735	1798.82	1.10925	55.735	1799.51	1.41279	55.735	-15.5936	0.886376
56.1275	1282.96	0.963546	56.1275	1282.87	1.51454	56.1275	-20.9245	0.133768		56.6404	3477.51	68.4227	56.6404	3476.2	70.1648	56.6404	-35.6131	1.30323		56.642	7277.37	230.209	56.642	7275.76	231.585	56.642	-108.195	2.21534		56.1526	1609.56	35.4866	56.1526	1609.87	36.1811	56.1526	-17.7731	1.91075		56.1277	1792.13	4.04865	56.1277	1793.13	2.33822	56.1277	-15.5453	0.84521
56.5201	1275.19	1.15373	56.5201	1274.43	1.26246	56.5201	-21.2316	0.119852		57.0278	3464.57	71.7934	57.0278	3462.75	69.3979	57.0278	-35.4946	1.34295		57.1001	7227.62	227.486	57.1001	7225.87	232.464	57.1001	-108.533	2.35655		56.545	1602.44	35.0466	56.545	1603.11	35.6138	56.545	-17.8955	1.91469		56.5203	1787.57	3.99103	56.5203	1787.17	2.42924	56.5203	-15.3533	0.802549
56.9128	1265.39	1.48185	56.9128	1265.7	1.11867	56.9128	-21.4178	0.135933		57.4152	3447.79	71.3328	57.4152	3449.36	68.203	57.4152	-35.3815	1.26841		57.5581	7178.5	232.794	57.5581	7175.7	230.945	57.5581	-108.816	2.45577		56.9374	1596.94	36.2623	56.9374	1596.19	35.2377	56.9374	-17.9525	1.83311		56.9129	1781.82	0.435142	56.9129	1781.56	1.75949	56.9129	-15.0583	0.700471
57.3054	1256.65	0.853589	57.3054	1256.83	1.20814	57.3054	-21.4536	0.165749		57.8027	3437.81	67.6881	57.8027	3435.83	66.3783	57.8027	-35.2707	1.10111		58.0161	7122.07	227.158	58.0161	7127	229.097	58.0161	-108.822	2.60785		57.3299	1589.98	34.3962	57.3299	1588.81	34.985	57.3299	-17.9223	1.71597		57.3056	1775.34	0.223732	57.3056	1776.02	1.36744	57.3056	-14.7294	0.5257
57.6981	1248.18	0.814507	57.6981	1247.98	1.52906	57.6981	-21.3809	0.236287		58.1901	3424.09	64.3715	58.1901	3421.92	64.8753	58.1901	-35.1479	0.871985		58.4741	7077.07	228.115	58.4741	7076.83	225.703	58.4741	-108.501	2.77358		57.7223	1580.59	34.7268	57.7223	1581.03	34.4088	57.7223	-17.8278	1.58712		57.6982	1770.79	1.48151	57.6982	1770.31	1.96139	57.6982	-14.4201	0.373783
58.0907	1239.23	2.58211	58.0907	1239.34	1.87694	58.0907	-21.2593	0.343929		58.5775	3408.3	65.4932	58.5775	3407.89	64.5586	58.5775	-34.9945	0.583001		58.9321	7026.93	216.142	58.9321	7025.58	224.786	58.9321	-108.05	2.88994		58.1147	1572.05	34.0581	58.1147	1573.37	33.7781	58.1147	-17.6972	1.45049		58.0909	1764.92	4.11825	58.0909	1764.68	2.89665	58.0909	-14.1808	0.402244
58.4834	1230.19	2.65364	58.4834	1231.2	2.14557	58.4834	-21.1283	0.475664		58.9649	3394.13	61.7138	58.9649	3394.04	65.8664	58.9649	-34.7648	0.247358		59.1611	93.325	4.46552	59.1611	93.2931	4.51681	59.1611	-0.114974	0.0499651		58.5072	1566.5	32.5963	58.5072	1566.18	32.8974	58.5072	-17.5426	1.32589		58.4835	1758.41	3.78967	58.4835	1759.14	3.62802	58.4835	-14.0393	0.653076
58.876	1223.12	1.60011	58.876	1223.7	2.10275	58.876	-20.9819	0.620402		59.3524	3375.1	69.8442	59.3524	3380.7	66.8867	59.3524	-34.4338	0.0707712		59.3901	6977.07	228.03	59.3901	6974.94	223.072	59.3901	-107.71	2.89709		58.8996	1559.68	32.9992	58.8996	1559.59	31.442	58.8996	-17.3487	1.23874		58.8762	1753.76	3.39716	58.8762	1753.7	3.42458	58.8762	-13.9761	0.946136
59.2687	1217.2	2.28848	59.2687	1216.44	1.80453	59.2687	-20.7716	0.732126		59.7398	3368.8	65.5683	59.7398	3367.25	67.4441	59.7398	-34.0419	0.276706		59.8481	6928.22	215.092	59.8481	6926.79	223.079	59.8481	-107.57	2.9342		59.292	1552.45	28.7152	59.292	1553.24	30.4891	59.292	-17.1395	1.17694		59.2688	1748.58	4.63375	59.2688	1748.52	2.34316	59.2688	-13.9337	1.00593
59.6613	1209.84	1.17088	59.6613	1208.67	1.90291	59.6613	-20.5101	0.792948		60.1272	3352.63	67.1214	60.1272	3353.97	67.4036	60.1272	-33.6219	0.28085		60.3061	6883.27	227.66	60.3061	6879.67	222.008	60.3061	-107.615	3.22545		59.6845	1547.42	28.3464	59.6845	1546.75	30.2389	59.6845	-16.9705	1.08792		59.6615	1743.33	1.24502	59.6615	1743.41	2.05691	59.6615	-13.8597	0.749025
60.054	1200.28	1.71398	60.054	1200.1	2.3513	60.054	-20.2774	0.825413		60.5147	3340.06	66.8437	60.5147	3341.1	67.1271	60.5147	-33.1865	0.0862265		60.7642	6835.31	222.987	60.7642	6831.07	220.854	60.7642	-107.899	3.80548		60.0769	1540.62	32.4928	60.0769	1540.18	30.3817	60.0769	-16.8864	0.91322		60.0541	1738.33	0.804847	60.0541	1738.14	2.89457	60.0541	-13.732	0.332383
60.4466	1190.49	3.80964	60.4466	1191.26	2.98557	60.4466	-20.1358	0.84444		60.9021	3327.98	68.3613	60.9021	3328.76	67.0164	60.9021	-32.7319	0.186544		61.2222	6780.26	215.81	61.2222	6781.66	218.219	61.2222	-108.434	4.47026		60.4693	1532.92	30.9864	60.4693	1533.45	30.6392	60.4693	-16.8919	0.684661		60.4468	1733.06	6.79719	60.4468	1732.66	4.31957	60.4468	-13.5741	0.0257006
60.8393	1182.15	3.53529	60.8393	1182.92	3.9631	60.8393	-20.0667	0.856554		61.2895	3317.48	66.0402	61.2895	3316.62	66.6037	61.2895	-32.2681	0.398967		61.4512	92.9983	4.39952	61.4512	92.955	4.53521	61.4512	-0.141017	0.0111283		60.8618	1526.7	29.6582	60.8618	1526.63	30.1931	60.8618	-16.9385	0.517665		60.8394	1726.86	7.75891	60.8394	1727.01	5.47911	60.8394	-13.4335	0.195481
61.2319	1175.19	4.2856	61.2319	1175.29	4.77973	61.2319	-19.976	0.857127		61.6769	3303.84	68.0387	61.6769	3303.85	66.4022	61.6769	-31.8314	0.495934		61.6802	6731.58	215.976	61.6802	6731.85	216.436	61.6802	-109.094	4.99483		61.2542	1519.9	29.7465	61.2542	1519.97	29.4862	61.2542	-16.9644	0.534775		61.2321	1721.18	2.958	61.2321	1721.4	5.34744	61.2321	-13.3378	0.224749
61.6246	1168.17	7.00315	61.6246	1168.26	5.05359	61.6246	-19.7725	0.811008		62.0644	3290.35	64.9536	62.0644	3291.05	66.3522	62.0644	-31.4421	0.552606		62.1382	6684.81	215.902	62.1382	6680.78	212.963	62.1382	-109.687	5.32956		61.6466	1513.56	28.5581	61.6466	1513.19	29.2782	61.6466	-16.9559	0.747276		61.6247	1715.52	6.67261	61.6247	1716.19	3.74381	61.6247	-13.2501	0.271516
62.0172	1161.06	4.65487	62.0172	1161.23	5.10094	62.0172	-19.4798	0.694307		62.4518	3277.7	66.295	62.4518	3279	65.7309	62.4518	-31.0832	0.691103		62.5962	6631.09	208.253	62.5962	6628.8	209.223	62.5962	-110.103	5.51508		62.0391	1506.38	29.1984	62.0391	1506.35	29.3824	62.0391	-16.9295	1.07943		62.0174	1711.45	1.15178	62.0174	1711.43	2.29192	62.0174	-13.1237	0.373079
62.4099	1155.32	3.96646	62.4099	1153.61	5.10871	62.4099	-19.1989	0.504284		62.8392	3269.67	66.098	62.8392	3267.13	65.5931	62.8392	-30.7327	0.944643		63.0542	6583.25	207.32	63.0542	6577.97	206.745	63.0542	-110.392	5.50979		62.4315	1498.86	29.9774	62.4315	1499.69	29.6956	62.4315	-16.9033	1.41712		62.41	1706.79	0.0369654	62.41	1706.79	1.18067	62.41	-12.9291	0.4562
62.8025	1145.11	5.2301	62.8025	1145.75	5.34989	62.8025	-19.0241	0.237455		63.2266	3254.86	66.8138	63.2266	3255.88	65.6277	63.2266	-30.4087	1.23135		63.5122	6527.73	209.692	63.5122	6528.81	205.484	63.5122	-110.597	5.27241		62.8239	1493.46	30.1327	62.8239	1493.13	29.7229	62.8239	-16.8861	1.6733		62.8027	1702.99	0.367767	62.8027	1701.78	1.15943	62.8027	-12.7125	0.382667
63.1952	1136.79	7.34516	63.1952	1137.93	5.63854	63.1952	-18.99	0.0472821		63.6141	3244.21	73.3046	63.6141	3243.88	65.7837	63.6141	-30.1673	1.4425		63.9702	6481.22	202.853	63.9702	6478.64	203.007	63.9702	-110.757	4.88499		63.2164	1486.99	30.1911	63.2164	1486.68	28.8941	63.2164	-16.8733	1.83644		63.1953	1695.86	3.2209	63.1953	1696.48	2.07399	63.1953	-12.5443	0.0804886
63.5878	1130.66	4.82171	63.5878	1130.62	6.03801	63.5878	-19.034	0.27577		64.0015	3231.65	64.9215	64.0015	3232.23	65.6159	64.0015	-30.0495	1.52351		64.4283	6428.34	195.734	64.4283	6428.11	200.015	64.4283	-110.993	4.52638		63.6088	1479.96	27.2321	63.6088	1480.17	27.5487	63.6088	-16.8641	1.9021		63.588	1690.99	3.33225	63.588	1691.3	2.85362	63.588	-12.4393	0.342183
63.9805	1124.06	5.55363	63.9805	1123.89	6.57701	63.9805	-19.0409	0.419778		64.3889	3217.19	62.449	64.3889	3220.95	64.0013	64.3889	-30.0126	1.51592		64.8863	6382.15	194.637	64.8863	6377.28	198.126	64.8863	-111.429	4.30534		64.0012	1473.5	25.1847	64.0012	1473.57	26.0195	64.0012	-16.8806	1.84841		63.9806	1685.37	3.92615	63.9806	1686.7	3.01036	63.9806	-12.364	0.671166
64.3731	1117.04	8.22883	64.3731	1116.9	6.79523	64.3731	-18.9577	0.467047		64.7764	3209.76	56.3284	64.7764	3209.91	62.2979	64.7764	-29.9688	1.49038		65.3443	6329.6	197.879	65.3443	6325.65	196.606	65.3443	-112.068	4.20333		64.3937	1467.09	25.1769	64.3937	1466.97	24.6751	64.3937	-16.9349	1.66361		64.3733	1684.06	1.01165	64.3733	1682.31	2.94279	64.3733	-12.2784	0.741807
64.7658	1110.71	9.01213	64.7658	1109.45	6.00918	64.7658	-18.7796	0.450772		65.1638	3200.01	65.5634	65.1638	3198.44	60.9158	65.1638	-29.8895	1.42651		65.5733	92.306	4.98297	65.5733	92.5022	4.77531	65.5733	-0.112897	0.029238		64.7861	1460.59	23.2986	64.7861	1460.22	23.8413	64.7861	-17.0258	1.38401		64.7659	1677.19	4.46943	64.7659	1677.94	2.66212	64.7659	-12.1971	0.531534
65.1584	1100.22	2.15803	65.1584	1101.9	4.82971	65.1584	-18.536	0.398086		65.5512	3184.9	58.1434	65.5512	3186.3	60.6961	65.5512	-29.8253	1.25954		65.8023	6273.72	195.044	65.8023	6273.68	195.082	65.8023	-112.736	4.11734		65.1785	1453.23	22.8999	65.1785	1453.36	23.2988	65.1785	-17.1267	1.10302		65.1585	1673.87	1.66464	65.1585	1673.13	2.92888	65.1585	-12.1774	0.161047
65.5511	1095.4	2.02974	65.5511	1094.09	4.19483	65.5511	-18.2479	0.282495		65.9386	3175.56	62.8174	65.9386	3173.9	61.087	65.9386	-29.8467	0.962685		66.2603	6223.87	193.599	66.2603	6222.68	193.293	66.2603	-113.28	3.97898		65.571	1446.22	23.0338	65.571	1446.56	23.2713	65.571	-17.1843	0.894766		65.5512	1667.42	2.9983	65.5512	1668.42	3.54208	65.5512	-12.219	0.211277
65.9437	1085.66	5.55743	65.9437	1086.85	4.76967	65.9437	-17.9077	0.0568239		66.3261	3161.64	64.6901	66.3261	3162.3	61.4539	66.3261	-29.9486	0.594308		66.7183	6170.7	191.329	66.7183	6171.04	192.035	66.7183	-113.759	3.73133		65.9634	1439.8	23.2102	65.9634	1439.95	23.7664	65.9634	-17.1877	0.765932		65.9438	1664.28	4.34959	65.9438	1663.83	4.21115	65.9438	-12.2509	0.512999
66.3364	1079.58	7.31958	66.3364	1079.91	5.73714	66.3364	-17.4963	0.281837		66.7135	3150.17	59.9179	66.7135	3151.23	60.8958	66.7135	-30.0424	0.284169		67.1763	6117.12	191.124	67.1763	6118.36	189.898	67.1763	-114.286	3.37247		66.3558	1433.74	25.018	66.3558	1433.24	24.194	66.3558	-17.16	0.682221		66.3365	1659.17	6.91769	66.3365	1659.36	4.25129	66.3365	-12.2043	0.735194
66.729	1073.64	5.60792	66.729	1073.31	6.09121	66.729	-17.018	0.667184		67.1009	3141.46	61.7965	67.1009	3140.44	60.6685	67.1009	-30.0589	0.0934281		67.6343	6062.83	184.693	67.6343	6065.45	187.314	67.6343	-114.93	2.97264		66.7483	1426.98	24.9093	66.7483	1426.22	24.0329	66.7483	-17.1187	0.615701		66.7291	1655.2	2.53369	66.7291	1654.53	3.60557	66.7291	-12.0816	0.884951
67.1217	1066.75	5.69594	67.1217	1067.01	6.17359	67.1217	-16.4851	0.993553		67.4883	3127.51	65.9176	67.4883	3129.04	60.7377	67.4883	-30.0045	0.039416		68.0924	6012.53	181.539	68.0924	6013.32	185.203	68.0924	-115.618	2.65075		67.1407	1418.09	23.704	67.1407	1419.32	22.9353	67.1407	-17.0639	0.569466		67.1218	1649.91	2.00345	67.1218	1649.03	2.58163	67.1218	-11.918	0.993021
67.5143	1060.79	5.87755	67.5143	1060.74	6.59399	67.5143	-15.9503	1.17372		67.8758	3120.02	64.7579	67.8758	3116.92	60.918	67.8758	-29.9296	0.18754		68.5504	5958.69	185.598	68.5504	5960.66	185.174	68.5504	-116.247	2.49304		67.5331	1412	20.6784	67.5331	1412.75	21.5822	67.5331	-16.9887	0.574427		67.5144	1642.84	1.55823	67.5144	1643.61	1.90495	67.5144	-11.7441	1.05148
67.907	1054.13	8.6062	67.907	1054.79	7.23162	67.907	-15.474	1.19075		68.2632	3104.12	60.0869	68.2632	3104.71	60.9071	68.2632	-29.8673	0.352632		68.7794	92.1844	5.12979	68.7794	92.2758	5.04338	68.7794	-0.00444171	0.171975		67.9256	1407.59	19.3779	67.9256	1406.36	20.6149	67.9256	-16.9034	0.622189		67.9071	1636.41	2.65102	67.9071	1639	1.23138	67.9071	-11.5551	1.03849
68.2996	1049.26	6.78223	68.2996	1048.91	7.92057	68.2996	-15.1014	1.0684		68.6506	3094.73	61.5863	68.6506	3092.74	60.6252	68.6506	-29.797	0.492745		69.0084	5903.43	188.33	69.0084	5906.95	185.058	69.0084	-116.869	2.4743		68.318	1400.26	21.0841	68.318	1399.87	20.2651	68.318	-16.8263	0.630053		68.2997	1636.54	0.107454	68.2997	1634.88	0.773027	68.2997	-11.3268	0.946757
68.6923	1043.54	9.44594	68.6923	1042.96	8.40753	68.6923	-14.8288	0.871187		69.038	3081.02	58.3757	69.038	3081.26	60.8294	69.038	-29.6729	0.579364		69.4664	5848.52	184.474	69.4664	5852.76	184.503	69.4664	-117.527	2.45764		68.7104	1392.29	19.7399	68.7104	1393.23	20.6239	68.7104	-16.7683	0.522771		68.6924	1632.01	1.57176	68.6924	1630.9	0.973163	68.6924	-11.0804	0.767886
69.0849	1036.4	7.56616	69.0849	1037.1	9.27725	69.0849	-14.6088	0.660422		69.4255	3072.51	58.3773	69.4255	3069.74	61.3411	69.4255	-29.4714	0.63974		69.9244	5797.91	187.422	69.9244	5798.9	183.501	69.9244	-118.166	2.34358		69.1029	1386.23	21.164	69.1029	1386.81	21.0516	69.1029	-16.7172	0.304824		69.085	1625.6	3.09341	69.085	1626.58	1.31945	69.085	-10.8693	0.514678
69.4776	1030.77	11.552	69.4776	1031.55	9.84207	69.4776	-14.4066	0.429003		69.8129	3061.94	63.1826	69.8129	3058.6	62.3831	69.8129	-29.2093	0.701535		70.3824	5741.93	182.9	70.3824	5745.12	181.811	70.3824	-118.668	2.15553		69.4953	1381.5	21.8806	69.4953	1380.53	21.1252	69.4953	-16.6446	0.0860321		69.4777	1621.34	3.38167	69.4777	1622.31	1.48581	69.4777	-10.7356	0.22768
69.8702	1026.71	10.4244	69.8702	1026.25	10.0134	69.8702	-14.2355	0.149543		70.2003	3046.78	60.034	70.2003	3047.64	62.9168	70.2003	-28.9313	0.714492		70.8404	5689.11	178.853	70.8404	5690.15	178.969	70.8404	-119.089	2.01299		69.8877	1374.58	21.9867	69.8877	1374.01	20.6552	69.8877	-16.5328	0.0102775		69.8703	1618.97	0.436387	69.8703	1618.39	0.949584	69.8703	-10.6779	0.0226595
70.2629	1021.82	9.67257	70.2629	1020.81	9.65072	70.2629	-14.1098	0.181274		70.5878	3037.12	61.2296	70.5878	3036.86	62.5813	70.5878	-28.7032	0.599563		71.2984	5631.92	176.96	71.2984	5635.04	176.972	71.2984	-119.632	1.96377		70.2802	1366.66	18.0898	70.2802	1367.11	20.08	70.2802	-16.3982	0.0528535		70.263	1615.5	0.0904875	70.263	1614.31	0.212376	70.263	-10.6697	0.167714
70.6555	1014.57	8.21426	70.6555	1015.22	9.22146	70.6555	-14.0202	0.506943		70.9752	3025.85	59.0572	70.9752	3025.49	62.4397	70.9752	-28.5921	0.332859		71.7565	5576.96	176.403	71.7565	5580.03	177.981	71.7565	-120.26	1.92602		70.6726	1359.78	19.8152	70.6726	1360.29	19.7947	70.6726	-16.3024	0.193459		70.6556	1609.38	0.782389	70.6556	1609.84	0.454741	70.6556	-10.6995	0.231497
71.0482	1008.84	9.38677	71.0482	1009.77	9.11531	71.0482	-13.9356	0.734286		71.3626	3011.92	63.7472	71.3626	3014.16	62.7784	71.3626	-28.626	0.0136364		72.2145	5521.36	179.394	72.2145	5525.81	179.32	72.2145	-120.799	1.86163		71.065	1353.63	19.8166	71.065	1353.88	20.0858	71.065	-16.298	0.292555		71.0483	1604.6	2.12529	71.0483	1605.41	1.4096	71.0483	-10.7651	0.316589
71.4408	1005.03	9.32924	71.4408	1004.46	9.07059	71.4408	-13.836	0.801842		71.75	3003.26	64.9401	71.75	3003.1	63.7032	71.75	-28.7798	0.315905		72.6725	5471.52	175.812	72.6725	5470.78	178.872	72.6725	-121.131	1.86577		71.4575	1348.24	21.911	71.4575	1347.76	20.0539	71.4575	-16.3725	0.328299		71.4409	1600.96	2.01427	71.4409	1601.45	2.30779	71.4409	-10.8474	0.472675
71.8335	1000.23	9.54101	71.8335	999.009	8.6331	71.8335	-13.7336	0.733443		72.1375	2993.18	64.4212	72.1375	2992.51	63.5054	72.1375	-28.9806	0.498147		73.1305	5412.37	176.376	73.1305	5414.57	176.819	73.1305	-121.317	2.09053		71.8499	1341.15	18.9151	71.8499	1341.86	19.8832	71.8499	-16.474	0.36239		71.8336	1598.82	4.92548	71.8336	1597.58	2.48135	71.8336	-10.9156	0.642828
72.2261	992.356	7.16954	72.2261	993.395	7.92543	72.2261	-13.657	0.616091		72.5249	2979.81	61.5142	72.5249	2981.8	62.7245	72.5249	-29.1511	0.561645		73.5885	5351.4	175.324	73.5885	5357.52	175.096	73.5885	-121.376	2.53896		72.2423	1336.31	18.5143	72.2423	1335.8	19.5762	72.2423	-16.5377	0.484081		72.2262	1593.54	0.00334947	72.2262	1593.51	2.46066	72.2262	-10.9508	0.715827
72.6188	987.279	7.24127	72.6188	987.82	7.2553	72.6188	-13.6018	0.531394		72.9123	2972.67	62.555	72.9123	2970.41	61.8593	72.9123	-29.2752	0.532575		73.8175	92.1674	5.3385	73.8175	92.0307	5.4555	73.8175	-0.125399	0.0453201		72.6348	1330.02	21.0317	72.6348	1329.41	19.3198	72.6348	-16.5314	0.708606		72.6189	1588.72	3.37382	72.6189	1588.89	2.04734	72.6189	-10.9775	0.612084
73.0114	982.884	6.30515	73.0114	982.694	7.07903	73.0114	-13.5416	0.506428		73.2998	2957.09	60.3464	73.2998	2958.6	61.3379	73.2998	-29.3822	0.418237		74.0465	5296.77	173.205	74.0465	5301.95	173.205	74.0465	-121.175	2.9225		73.0272	1322.97	18.2092	73.0272	1322.39	19.5021	73.0272	-16.4677	0.989532		73.0115	1584.63	1.30617	73.0115	1584.04	2.23022	73.0115	-11.0455	0.353208
73.4041	977.978	7.66507	73.4041	977.823	7.15654	73.4041	-13.4436	0.484685		73.6872	2946.22	65.649	73.6872	2946.65	60.721	73.6872	-29.5021	0.234132		74.5045	5245.76	170.65	74.5045	5246.75	171.927	74.5045	-120.681	3.01133		73.4196	1314.77	19.7013	73.4196	1314.97	19.1956	73.4196	-16.3916	1.25335		73.4042	1578.42	2.50205	73.4042	1579.48	2.90004	73.4042	-11.164	0.0297631
73.7967	972.825	7.2924	73.7967	972.692	7.32544	73.7967	-13.3091	0.421137		74.0746	2933.82	59.906	74.0746	2934.84	60.7502	74.0746	-29.6273	0.013771		74.9625	5184.17	170.395	74.9625	5191.3	171.058	74.9625	-120.073	2.76165		73.8121	1306.71	19.7609	73.8121	1307.83	18.6554	73.8121	-16.3323	1.44082		73.7968	1575.27	3.48326	73.7968	1575	3.50867	73.7968	-11.2946	0.252207
74.1894	967.763	7.44655	74.1894	967.195	7.43103	74.1894	-13.1987	0.348097		74.462	2922.97	62.1961	74.462	2923.45	60.9634	74.462	-29.7187	0.174908		75.4206	5133.06	168.262	75.4206	5136.09	170.001	75.4206	-119.638	2.37078		74.2045	1301.14	16.9935	74.2045	1301.27	17.9757	74.2045	-16.2798	1.52482		74.1894	1570.86	6.15843	74.1894	1570.75	3.62372	74.1894	-11.3678	0.440231
74.582	961.207	7.26101	74.582	961.789	7.33078	74.582	-13.1621	0.358161		74.8495	2911.17	59.6775	74.8495	2912.3	61.7904	74.8495	-29.7593	0.266383		75.8786	5081.05	165.901	75.8786	5082.41	168.011	75.8786	-119.5	2.05372		74.5969	1295.27	17.5353	74.5969	1295.57	16.8945	74.5969	-16.1714	1.47917		74.5821	1566.42	1.5743	74.5821	1566.59	3.31626	74.5821	-11.3504	0.553093
74.9747	955.703	7.94424	74.9747	956.68	6.85075	74.9747	-13.194	0.513268		75.2369	2902.63	63.147	75.2369	2901.06	62.4932	75.2369	-29.7633	0.241549		76.1076	91.7698	5.49628	76.1076	91.8075	5.41793	76.1076	-0.0567239	0.0317535		74.9894	1289.62	15.6566	74.9894	1290.18	15.7789	74.9894	-15.9723	1.30756		74.9747	1562.3	3.08548	74.9747	1561.99	2.32622	74.9747	-11.3036	0.630616
75.3673	952.712	5.70105	75.3673	951.77	6.34402	75.3673	-13.2352	0.773391		75.6243	2887.15	61.7369	75.6243	2889.78	63.066	75.6243	-29.7534	0.0825119		76.3366	5027.04	163.505	76.3366	5028.79	166.89	76.3366	-119.556	1.90518		75.3818	1286.28	15.1599	75.3818	1284.3	14.6765	75.3818	-15.7344	1.03403		75.3674	1558.38	1.45972	75.3674	1557.09	1.54454	75.3674	-11.3151	0.684282
75.76	946.963	5.0124	75.76	946.97	6.11767	75.76	-13.2306	1.02439		76.0117	2878.26	63.4834	76.0117	2877.99	62.8751	76.0117	-29.75	0.221729		76.7946	4971.23	174.545	76.7946	4974.21	166.429	76.7946	-119.662	1.9013		75.7742	1277.77	12.0468	75.7742	1278.07	14.1273	75.7742	-15.5493	0.710239		75.76	1550.11	0.46397	75.76	1552.32	0.79955	75.76	-11.4383	0.709835
76.1526	941.865	6.58414	76.1526	941.795	5.95597	76.1526	-13.1943	1.16717		76.3992	2866.31	61.8135	76.3992	2866.36	62.4424	76.3992	-29.7692	0.620221		77.2526	4917.96	166.001	77.2526	4918.92	166.761	77.2526	-119.731	1.89778		76.1667	1270.79	14.702	76.1667	1271.37	13.9111	76.1667	-15.4682	0.421243		76.1527	1548.61	0.578397	76.1527	1547.46	0.213192	76.1527	-11.6754	0.67414
76.5453	936.624	7.33482	76.5453	936.41	5.39418	76.5453	-13.1604	1.16211		76.7866	2852.19	62.2927	76.7866	2854.48	61.6959	76.7866	-29.8385	1.00371		77.4816	91.5954	5.63617	77.4816	91.7238	5.45821	77.4816	-0.0462095	0.0413808		76.5591	1264.95	14.4641	76.5591	1264.84	14.303	76.5591	-15.4819	0.213216		76.5453	1542.63	1.64985	76.5453	1543.23	0.417322	76.5453	-11.9755	0.51008
76.9379	930.685	3.2934	76.9379	931.029	4.48311	76.9379	-13.1259	1.02955		77.174	2838.78	60.0843	77.174	2842.63	61.3529	77.174	-29.9721	1.23768		77.7106	4862.11	168.352	77.7106	4863.32	165.848	77.7106	-119.687	1.89145		76.9515	1258.17	13.739	76.9515	1258.94	15.0343	76.9515	-15.5037	0.0847864		76.938	1538.81	2.04718	76.938	1538.97	0.527865	76.938	-12.2604	0.194519
77.3306	925.932	2.54234	77.3306	925.561	3.29993	77.3306	-13.0596	0.844894		77.5614	2830.48	60.8599	77.5614	2831.26	61.0375	77.5614	-30.1538	1.29057		78.2831	4794.81	160.497	78.2831	4793.72	164.679	78.2831	-119.351	1.95441		77.344	1253.47	16.4996	77.344	1253.3	15.7246	77.344	-15.4631	0.024067		77.3306	1535.57	1.71132	77.3306	1534.3	0.463929	77.3306	-12.4951	0.178928
77.7232	919.903	3.46278	77.7232	920.217	2.41723	77.7232	-12.9398	0.692827		77.9489	2819.66	60.3662	77.9489	2819.99	59.897	77.9489	-30.3549	1.23913		78.7411	4739.09	162.803	78.7411	4738.96	162.726	78.7411	-118.822	2.04827		77.7364	1247.92	16.7663	77.7364	1247.72	16.2377	77.7364	-15.377	0.0308936		77.7233	1529.12	1.336	77.7233	1529.32	0.10925	77.7233	-12.6977	0.482956
78.1159	914.805	1.03871	78.1159	914.991	2.23476	78.1159	-12.7658	0.578942		78.3363	2808.01	56.8113	78.3363	2808.92	58.7846	78.3363	-30.5655	1.14698		79.1992	4686.58	161.065	79.1992	4684.91	161.836	79.1992	-118.106	2.0311		78.1288	1242.48	17.1716	78.1288	1241.91	15.6382	78.1288	-15.3125	0.0851869		78.1159	1524.01	0.446044	78.1159	1523.8	1.05171	78.1159	-12.8874	0.647408
78.5085	909.873	1.75131	78.5085	910.027	2.47071	78.5085	-12.5576	0.458436		78.7237	2790.84	52.6515	78.7237	2797.15	58.0749	78.7237	-30.8076	1.03686		79.4282	91.5594	5.66085	79.4282	91.6458	5.55979	79.4282	-0.0454308	0.0457728		78.5213	1235.41	14.1531	78.5213	1235.8	14.5321	78.5213	-15.3302	0.143722		78.5086	1517.97	2.54532	78.5086	1518.32	0.79903	78.5086	-13.0846	0.710852
78.9012	905.109	3.4502	78.9012	905.396	3.28266	78.9012	-12.3326	0.309081		79.1112	2786.22	57.9723	79.1112	2784.59	58.4591	79.1112	-31.1132	0.905031		79.6572	4631.79	162.556	79.6572	4631.67	160.822	79.6572	-117.255	1.81171		78.9137	1229.93	11.2918	78.9137	1229.65	13.8342	78.9137	-15.4164	0.182223		78.9012	1512.76	0.994958	78.9012	1513.07	0.52374	78.9012	-13.2911	0.765485
79.2938	900.956	4.70225	79.2938	900.813	4.03434	79.2938	-12.0952	0.179294		79.4986	2772.07	60.2204	79.4986	2772.12	59.0443	79.4986	-31.4666	0.750652		80.1152	4580.08	158.721	80.1152	4578.38	160.354	80.1152	-116.304	1.47215		79.3061	1222.69	14.9303	79.3061	1223.94	13.904	79.3061	-15.4725	0.144781		79.2939	1508.22	4.34735	79.2939	1508.12	1.65028	79.2939	-13.4726	0.832632
79.6865	896.714	5.3324	79.6865	896.167	3.82209	79.6865	-11.8633	0.155328		79.886	2759.28	56.0841	79.886	2759.68	58.4843	79.886	-31.7903	0.623825		80.5732	4529.66	163.998	80.5732	4524.71	159.124	80.5732	-115.279	1.25888		79.6986	1219.08	14.1897	79.6986	1217.99	14.4534	79.6986	-15.4322	0.0445529		79.6865	1502.94	3.91767	79.6865	1503.45	2.00912	79.6865	-13.6061	0.874375
80.0791	890.837	2.57235	80.0791	891.462	3.02991	80.0791	-11.6672	0.290852		80.2734	2746.08	61.0522	80.2734	2747.54	57.6824	80.2734	-32.0141	0.553892		80.9167	91.5593	5.58659	80.9167	91.5688	5.61093	80.9167	-0.0462088	0.0481813		80.091	1213.17	16.7237	80.091	1211.74	14.3108	80.091	-15.3014	0.0644032		80.0792	1499.33	0.925071	80.0792	1498.67	1.74239	80.0792	-13.6983	0.846523
80.4717	887.04	0.808285	80.4717	886.603	2.36774	80.4717	-11.5392	0.543635		80.6609	2736.04	57.2919	80.6609	2735.2	57.7417	80.6609	-32.1204	0.494919		81.1457	4456.44	155.473	81.1457	4458.46	159.069	81.1457	-113.828	1.4368		80.4834	1203.21	11.3814	80.4834	1205.45	14.527	80.4834	-15.1232	0.137224		80.4718	1493.95	1.06413	80.4718	1493.61	1.39976	80.4718	-13.8073	0.738285
80.8644	881.638	2.46341	80.8644	881.997	2.19647	80.8644	-11.4922	0.802326		81.0483	2721.05	56.7232	81.0483	2722.48	57.7588	81.0483	-32.1646	0.420294		81.6037	4405.97	155.876	81.6037	4406.31	158.667	81.6037	-112.391	1.79445		80.8759	1199.78	14.628	80.8759	1199.06	14.6421	80.8759	-14.9612	0.138788		80.8645	1488.34	2.95685	80.8645	1488	1.63901	80.8645	-13.9834	0.608744
81.257	877.116	3.1083	81.257	877.714	2.22993	81.257	-11.4743	0.940241		81.4357	2707.32	57.9514	81.4357	2709.8	57.5652	81.4357	-32.2384	0.348121		82.0617	4346.14	160.479	82.0617	4355.01	158.991	82.0617	-110.634	2.14354		81.2683	1193.07	18.0101	81.2683	1193.29	14.7334	81.2683	-14.8489	0.0463621		81.2571	1482.18	1.8121	81.2571	1481.99	1.78345	81.2571	-14.2119	0.537272
81.6497	873.777	2.2749	81.6497	873.636	1.81278	81.6497	-11.4092	0.909978		81.8232	2698.26	52.2531	81.8232	2697.25	56.6553	81.8232	-32.3658	0.310091		82.5198	4297.44	161.99	82.5198	4304.62	157.886	82.5198	-108.689	2.44133		81.6607	1187.63	12.2973	81.6607	1187.89	15.0172	81.6607	-14.7674	0.113474		81.6498	1475.4	1.45141	81.6498	1476.11	1.50738	81.6498	-14.4423	0.533241
82.0424	870.136	0.417255	82.0424	869.506	0.82774	82.0424	-11.2516	0.805847		82.2106	2685.65	59.3753	82.2106	2684.99	56.3566	82.2106	-32.535	0.319521		82.9778	4252.31	152.642	82.9778	4255.62	155.077	82.9778	-106.838	2.79208		82.0532	1181.93	15.1634	82.0532	1182.56	14.5835	82.0532	-14.7014	0.295816		82.0424	1470.08	0.263692	82.0424	1470.48	1.65485	82.0424	-14.6107	0.52235
82.435	865.279	0.0926669	82.435	865.004	0.212826	82.435	-11.0186	0.758236		82.598	2674.92	55.3018	82.598	2672.61	57.1254	82.598	-32.7244	0.314466		83.4358	4204.72	156.205	83.4358	4206.63	152.652	83.4358	-105.303	3.13804		82.4456	1178.71	15.1405	82.4456	1177.13	14.2759	82.4456	-14.6661	0.448541		82.4351	1465.77	2.62344	82.4351	1465.05	2.17613	82.4351	-14.679	0.448766
82.8276	859.98	2.10079	82.8276	860.134	0.727316	82.8276	-10.7725	0.782159		82.9854	2658.03	56.8226	82.9854	2660.2	57.8648	82.9854	-32.9204	0.249597		83.8938	4149.83	156.107	83.8938	4159.88	152.127	83.8938	-104.075	3.30922		82.838	1170.71	13.9021	82.838	1171.44	14.0593	82.838	-14.6812	0.528009		82.8277	1459.33	3.52901	82.8277	1459.42	2.85471	82.8277	-14.6813	0.301917
83.2203	855.164	0.35504	83.2203	855.417	0.834354	83.2203	-10.5721	0.807313		83.3729	2648.08	60.0318	83.3729	2647.25	57.5992	83.3729	-33.1394	0.195708		84.3518	4116.62	154.276	84.3518	4113.79	151.147	84.3518	-103.002	3.24467		83.2304	1166.18	12.4225	83.2304	1165.25	13.909	83.2304	-14.7558	0.499354		83.2203	1454.4	3.05113	83.2203	1453.47	3.21825	83.2203	-14.6879	0.102216
83.6129	850.122	0.987007	83.6129	851.248	0.434132	83.6129	-10.4475	0.774458		83.7603	2633.99	53.8354	83.7603	2634.2	56.7292	83.7603	-33.3968	0.232291		84.5808	91.3561	5.69268	84.5808	91.3212	5.64753	84.5808	-0.102301	0.0353233		83.6229	1157.88	14.7902	83.6229	1159.26	13.7401	83.6229	-14.8395	0.368554		83.613	1445.54	3.60048	83.613	1447.77	3.21169	83.613	-14.7304	0.125427
84.0056	848.153	0.497538	84.0056	847.568	0.306085	84.0056	-10.4097	0.691565		84.1477	2621.34	55.0354	84.1477	2621.15	55.8639	84.1477	-33.6917	0.350261		84.8098	4063.47	145.957	84.8098	4067.34	149.457	84.8098	-101.974	3.05371		84.0153	1154.02	14.6731	84.0153	1153.25	13.4276	84.0153	-14.8608	0.178445		84.0056	1443.79	2.51752	84.0056	1442.01	3.18705	84.0056	-14.7989	0.360317
84.3982	843.638	0.228604	84.3982	844.324	0.802588	84.3982	-10.4702	0.624045		84.5351	2609.62	54.4464	84.5351	2607.86	56.3104	84.5351	-34.0145	0.455186		85.2678	4020.82	144.017	85.2678	4019.51	147.577	85.2678	-101.026	2.84214		84.4077	1147.47	11.5314	84.4077	1147.37	13.0872	84.4077	-14.7858	0.0116089		84.3983	1435.78	3.96982	84.3983	1436.56	2.78658	84.3983	-14.862	0.552756
84.7909	841.817	2.18912	84.7909	840.764	1.31112	84.7909	-10.6623	0.621051		84.9226	2594.23	57.427	84.9226	2594.74	56.9428	84.9226	-34.3641	0.4449		85.7258	3975.93	141.871	85.7258	3972.56	146.5	85.7258	-100.191	2.5675		84.8002	1141.06	12.1951	84.8002	1141.63	12.9019	84.8002	-14.6086	0.0813757		84.7909	1431.44	2.17908	84.7909	1430.72	2.07144	84.7909	-14.9097	0.679803
85.1835	837.108	3.3565	85.1835	836.826	1.6113	85.1835	-11.0255	0.672638		85.31	2582.51	58.7618	85.31	2581.42	56.7646	85.31	-34.7291	0.345739		86.1839	3929.12	143.714	86.1839	3926.42	145.163	86.1839	-99.338	2.18551		85.1926	1135.71	14.0359	85.1926	1135.99	13.3455	85.1926	-14.3601	0.117242		85.1836	1424.37	0.823583	85.1836	1424.62	1.27614	85.1836	-14.9903	0.758002
85.5762	832.354	0.695158	85.5762	832.328	2.12903	85.5762	-11.5853	0.738623		85.6974	2569.16	53.4635	85.6974	2568.34	55.7476	85.6974	-35.0954	0.271936		86.6419	3881.36	141.433	86.6419	3881.87	143.559	86.6419	-98.3396	1.77317		85.585	1131.05	13.7428	85.585	1130.49	14.224	85.585	-14.1051	0.126412		85.5762	1418.88	0.350727	85.5762	1418.59	0.777635	85.5762	-15.1427	0.777885
85.9688	827.878	2.87422	85.9688	827.377	2.61416	85.9688	-12.322	0.786676		86.0848	2556.06	56.5651	86.0848	2554.81	55.2341	86.0848	-35.4653	0.269765		86.8709	91.195	5.57012	86.8709	91.1493	5.65682	86.8709	-0.0413104	0.0483918		85.9775	1124.96	15.1178	85.9775	1125.06	14.6839	85.9775	-13.8886	0.131481		85.9689	1411.42	1.73688	85.9689	1412.78	0.724701	85.9689	-15.3536	0.737285
86.3615	821.917	5.12031	86.3615	822.364	3.08849	86.3615	-13.1711	0.791418		86.4723	2542.93	49.812	86.4723	2540.78	55.7008	86.4723	-35.839	0.311438		87.0999	3840.53	141.168	87.0999	3837.89	142.619	87.0999	-97.2035	1.43786		86.3699	1119.09	15.8531	86.3699	1119.68	14.6476	86.3699	-13.7293	0.123613		86.3615	1408.5	0.0396714	86.3615	1407.05	1.29272	86.3615	-15.5909	0.64101
86.7541	817.45	3.18404	86.7541	817.186	3.18429	86.7541	-14.0321	0.754922		86.8597	2523.41	60.3469	86.8597	2526.68	56.142	86.8597	-36.2305	0.346751		87.6724	3779.91	144.111	87.6724	3782.44	143.363	87.6724	-95.7824	1.13915		86.7623	1114.68	13.5065	86.7623	1114.4	14.2873	86.7623	-13.622	0.0852416		86.7542	1400.37	2.23368	86.7542	1401.41	1.67212	86.7542	-15.7981	0.495101
87.1468	812.12	1.34587	87.1468	811.851	3.07811	87.1468	-14.8319	0.676835		87.2471	2516.46	54.8795	87.2471	2512.24	56.0535	87.2471	-36.641	0.379081		88.1304	3733.22	144.717	88.1304	3738.47	143.36	88.1304	-94.7064	1.01203		87.1548	1109.27	13.7911	87.1548	1109.35	13.722	87.1548	-13.546	0.00619174		87.1468	1397	2.98306	87.1468	1395.15	1.59622	87.1468	-15.9353	0.345569
87.5394	806.591	3.24521	87.5394	806.161	3.33509	87.5394	-15.5507	0.571092		87.6346	2497.84	53.1194	87.6346	2497.99	55.275	87.6346	-37.0326	0.430665		88.5884	3696.23	144.53	88.5884	3695.12	142.567	88.5884	-93.629	1.10459		87.5472	1104.2	12.9207	87.5472	1104.28	13.5849	87.5472	-13.4779	0.0945434		87.5395	1387.48	0.820009	87.5395	1388.58	1.28625	87.5395	-16.0112	0.246899
87.9321	800.144	5.30727	87.9321	799.906	4.00931	87.9321	-16.203	0.494138		88.022	2483.11	54.9829	88.022	2483.64	55.4137	88.022	-37.3536	0.489448		89.0464	3651.72	142.687	89.0464	3652.06	142.11	89.0464	-92.4661	1.4409		87.9396	1099.4	13.9497	87.9396	1098.97	13.7553	87.9396	-13.4376	0.17225		87.9321	1382.77	0.471574	87.9321	1381.61	0.96581	87.9321	-16.0528	0.213059
88.3247	793.786	3.78745	88.3247	793.057	4.6407	88.3247	-16.8113	0.504027		88.4094	2469.82	57.7682	88.4094	2469.33	55.4588	88.4094	-37.562	0.513499		89.5044	3605.15	144.535	89.5044	3609.92	141.596	89.5044	-91.1618	1.81593		88.3321	1093.87	14.0712	88.3321	1093.37	13.9145	88.3321	-13.4642	0.210851		88.3248	1373.32	1.83284	88.3248	1374.83	1.14921	88.3248	-16.0725	0.223955
88.7174	785.563	5.47388	88.7174	786.04	4.66127	88.7174	-17.3712	0.622005		88.7968	2457.37	55.8917	88.7968	2454.81	55.2309	88.7968	-37.6427	0.466015		89.9625	3569.59	142.692	89.9625	3569.08	141.029	89.9625	-89.8038	2.02164		88.7245	1087.13	14.4698	88.7245	1087.76	14.0435	88.7245	-13.5589	0.223847		88.7174	1369.16	1.22539	88.7174	1368.34	1.84523	88.7174	-16.064	0.216682
89.11	778.475	4.64085	89.11	779.106	4.4964	89.11	-17.8336	0.817369		89.1843	2442.26	55.2983	89.1843	2439.74	54.4096	89.1843	-37.6148	0.387439		90.306	90.928	5.85205	90.306	90.9853	5.80464	90.306	-0.0443023	0.0441567		89.1169	1081.65	12.9167	89.1169	1082.38	14.1748	89.1169	-13.6671	0.253256		89.1101	1360.67	3.475	89.1101	1362.37	2.22319	89.1101	-16.0177	0.136378
89.5027	772.837	3.97393	89.5027	772.039	4.28949	89.5027	-18.1079	1.03172		89.5717	2423.83	56.3192	89.5717	2424.66	53.5361	89.5717	-37.5112	0.35377		90.535	3520.72	141.681	90.535	3517.97	139.144	90.535	-88.2261	1.97936		89.5094	1077.89	15.6768	89.5094	1077.3	13.8885	89.5094	-13.7031	0.349377		89.5027	1358.44	1.79717	89.5027	1356.46	2.36074	89.5027	-15.9318	0.00223722
89.8953	765.755	3.62446	89.8953	764.748	4.41015	89.8953	-18.1168	1.24465		89.9591	2408.86	51.8927	89.9591	2409.86	53.9702	89.9591	-37.3283	0.384156		90.993	3476.4	137.271	90.993	3477.72	137.609	90.993	-87.0925	1.79992		89.9018	1072.23	13.217	89.9018	1072.34	13.7769	89.9018	-13.6204	0.494902		89.8954	1348.98	2.67011	89.8954	1350.79	2.06915	89.8954	-15.8399	0.131166
90.288	755.835	4.81353	90.288	757.245	5.22074	90.288	-17.8515	1.47143		90.3465	2396.89	55.0996	90.3465	2395.27	54.4494	90.3465	-37.0449	0.449841		91.451	3442.43	135.161	91.451	3438.59	136.576	91.451	-85.9562	1.55211		90.2942	1067.56	12.3129	90.2942	1066.94	13.6963	90.2942	-13.4485	0.62544		90.288	1346.5	1.46653	90.288	1344.51	1.71715	90.288	-15.7854	0.246029
90.6806	750.239	6.51753	90.6806	749.554	6.52667	90.6806	-17.3588	1.71749		90.734	2380.82	51.7483	90.734	2381.14	54.663	90.734	-36.6439	0.522003		91.7945	90.9125	5.94334	91.7945	90.9209	5.88472	91.7945	-0.0342592	0.0583598		90.6867	1061.33	15.104	90.6867	1061.05	13.324	90.6867	-13.2626	0.718581		90.6807	1337.49	1.18075	90.6807	1338.11	1.37018	90.6807	-15.7809	0.322845
91.0733	741.847	8.40351	91.0733	742.251	7.84292	91.0733	-16.6843	1.96824		91.1214	2370.68	53.3675	91.1214	2367.34	54.6982	91.1214	-36.1157	0.621558		92.0235	3389.31	141.685	92.0235	3390.1	136.224	92.0235	-84.3379	1.20844		91.0791	1055.01	13.3382	91.0791	1055.26	13.0551	91.0791	-13.1057	0.771962		91.0733	1331.42	1.29003	91.0733	1331.71	1.27925	91.0733	-15.8073	0.365758
91.4659	735.049	9.03608	91.4659	735.345	9.1175	91.4659	-15.83	2.23872		91.5088	2355.14	55.3488	91.5088	2353.4	54.0957	91.5088	-35.5036	0.792008		92.4815	3349.15	137.83	92.4815	3350.88	136.035	92.4815	-82.9054	1.0481		91.4715	1047.88	10.9004	91.4715	1050.07	12.701	91.4715	-12.9685	0.812959		91.466	1324.64	0.57229	91.466	1325.48	1.64669	91.466	-15.8442	0.399524
91.8586	727.82	9.6021	91.8586	729.134	10.3145	91.8586	-14.8	2.53842		91.8963	2337.36	53.3529	91.8963	2339.51	53.691	91.8963	-34.8856	1.02971		92.9395	3311.17	137.486	92.9395	3312.69	136.127	92.9395	-81.5028	1.0944		91.864	1046.94	13.2371	91.864	1045.39	12.3998	91.864	-12.8132	0.885937		91.8586	1321.08	3.12397	91.8586	1319.24	1.95769	91.8586	-15.9029	0.405248
92.2512	723.92	12.5396	92.2512	723.699	11.3778	92.2512	-13.6548	2.87334		92.2837	2325.69	51.217	92.2837	2325.72	52.805	92.2837	-34.3146	1.25923		93.054	90.8853	5.96864	93.054	90.8811	5.97561	93.054	-0.0419447	0.0474909		92.2564	1040.32	12.3905	92.2564	1041.14	12.5579	92.2564	-12.6269	1.00662		92.2512	1311.98	2.32216	92.2512	1312.95	2.22593	92.2512	-16.0025	0.366693
92.6439	718.395	11.8451	92.6439	718.846	12.2739	92.6439	-12.6157	3.40179		92.6711	2313.46	51.0868	92.6711	2312.58	52.1446	92.6711	-33.8346	1.36495		93.3975	3275.38	139.593	93.3975	3275.59	136.213	93.3975	-80.1297	1.14518		92.6488	1037.8	12.8309	92.6488	1036.37	12.4441	92.6488	-12.5628	1.18142		92.6439	1306.56	1.89363	92.6439	1306.6	2.18164	92.6439	-16.2593	0.236079
93.0365	714.745	13.7392	93.0365	714.212	12.8946	93.0365	-11.6569	3.89658		93.0585	2302.25	53.4182	93.0585	2299.64	51.8093	93.0585	-33.3964	1.42619		93.8556	3238.24	137.412	93.8556	3240.09	135.282	93.8556	-78.729	1.22638		93.0413	1030.37	12.1995	93.0413	1031.52	12.0743	93.0413	-12.5097	1.34346		93.0365	1299.61	2.15354	93.0365	1300.51	2.0293	93.0365	-16.5144	0.117025
93.4292	708.68	11.7422	93.4292	710.131	14.416	93.4292	-10.7089	4.39495		93.446	2285.72	50.347	93.446	2287.41	51.2015	93.446	-32.9515	1.4781		94.0846	90.8846	6.03171	94.0846	90.8555	6.06108	94.0846	-0.057397	0.025638		93.4337	1026.9	11.2756	93.4337	1026.61	11.7841	93.4337	-12.4706	1.50431		93.4292	1296.31	1.77721	93.4292	1294.37	1.97053	93.4292	-16.7638	0.00957784
93.8218	706.432	16.4697	93.8218	706.721	16.7694	93.8218	-9.76941	4.91959		93.8334	2276.84	52.8284	93.8334	2275.1	50.3635	93.8334	-32.504	1.5207		94.3136	3204.03	136.202	94.3136	3205.21	134.872	94.3136	-77.302	1.34549		93.8261	1021.69	11.4891	93.8261	1021.78	11.2995	93.8261	-12.448	1.66986		93.8218	1286.83	2.37387	93.8218	1288.06	2.05175	93.8218	-17.0207	0.144375
94.2145	703.684	21.1327	94.2145	703.548	19.431	94.2145	-8.84316	5.47427		94.2208	2263.2	48.3056	94.2208	2262.56	50.0255	94.2208	-32.0631	1.5544		94.7716	3162.79	140.426	94.7716	3170.93	134.887	94.7716	-75.8663	1.49793		94.2186	1017.47	11.8795	94.2186	1016.67	10.3005	94.2186	-12.4395	1.84196		94.2145	1282.49	1.1016	94.2145	1280.63	2.04948	94.2145	-17.2933	0.284493
94.6071	702.297	22.3619	94.6071	700.221	22.0991	94.6071	-7.93731	6.05501		94.6082	2248.96	51.3856	94.6082	2249.75	49.7698	94.6082	-31.6363	1.58012		94.8861	3161.77	134.017	94.8861	3162.36	134.917	94.8861	-75.5081	1.54028		94.611	1011.32	8.42084	94.611	1011.53	9.327	94.611	-12.4421	2.01971		94.6071	1273.15	4.16443	94.6071	1273.13	1.83197	94.6071	-17.5843	0.425857
94.9998	695.373	23.8485	94.9998	696.899	24.7111	94.9998	-7.05746	6.65477		94.9957	2234.87	46.7066	94.9957	2236.78	49.6456	94.9957	-31.2276	1.59923		95.0006	3158.62	135.824	95.0006	3153.78	134.964	95.0006	-75.1507	1.58405		95.0034	1006.2	8.12586	95.0034	1006.34	8.25668	95.0034	-12.4529	2.20123		94.9998	1264.85	0.270191	94.9998	1265.55	1.6318	94.9998	-17.8923	0.565285
[truncated: 18 more columns]

## Sheet: nanoDSF -  Cumulant Radius
nanoDSF - CUMULANT RADIUS														nanoDSF - CUMULANT RADIUS														nanoDSF - CUMULANT RADIUS
hAREG							hBTC							hEGF							hEPGN							hEPR							hHBEGF							hTGFα
Data Points			Smoothed Curve				Data Points			Smoothed Curve				Data Points			Smoothed Curve				Data Points			Smoothed Curve				Data Points			Smoothed Curve				Data Points			Smoothed Curve				Data Points			Smoothed Curve
T [°C]	Cumulant Radius [nm]	S.D.	T [°C]	Cumulant Radius [nm]	S.D.		T [°C]	Cumulant Radius [nm]	S.D.	T [°C]	Cumulant Radius [nm]	S.D.		T [°C]	Cumulant Radius [nm]	S.D.	T [°C]	Cumulant Radius [nm]	S.D.		T [°C]	Cumulant Radius [nm]	S.D.	T [°C]	Cumulant Radius [nm]	S.D.		T [°C]	Cumulant Radius [nm]	S.D.	T [°C]	Cumulant Radius [nm]	S.D.		T [°C]	Cumulant Radius [nm]	S.D.	T [°C]	Cumulant Radius [nm]	S.D.		T [°C]	Cumulant Radius [nm]	S.D.	T [°C]	Cumulant Radius [nm]	S.D.
20.4549	22.4429	1.2085	20.4549	21.3523	1.01863		20.674	2.92108	1.08864	20.674	2.92517	1.0422		20.0108	3.03872	1.05626	20.0108	2.4168	1.07703		20.2948	1.11133	1.51582	20.2948	1.274	1.77742		20.423	1.69328	1.74459	20.423	1.4459	1.96703		20.3891	2.94617	1.02816	20.3891	2.83321	1.07965		20.3266	2.44626	1.06851	20.3266	2.46557	1.03382
21.2413	24.2552	1.08914	21.2413	22.1555	1.00541		21.56	3.11888	1.03309	21.56	2.95435	1.03612		20.6983	2.54282	1.26545	20.6983	2.45694	1.1149		21.0819	1.4564	1.54841	21.0819	1.44656	1.19317		21.2096	2.7719	1.04397	21.2096	2.66832	1.1401		21.18	2.69069	1.06569	21.18	2.94894	1.05295		21.1136	2.55027	1.05652	21.1136	2.54461	1.0138
22.0278	23.9811	1.26725	22.0278	22.3001	1.01165		22.3352	2.98935	1.09016	22.3352	2.9665	1.02607		21.6149	2.55373	1.16577	21.6149	2.6215	1.23839		21.8691	2.28328	1.1983	21.8691	1.56016	1.21345		21.9962	2.59959	1.13	21.9962	4.66715	2.64916		21.971	3.04673	1.08482	21.971	3.0427	1.01743		21.9006	2.73477	1.10397	21.9006	2.6008	1.04757
22.8142	19.3673	1.10375	22.8142	21.9088	1.02493		23.1105	3.04386	1.08743	23.1105	2.95954	1.00803		22.5315	2.31902	1.33228	22.5315	5.4309	3.46316		22.6562	1.41815	2.32634	22.6562	1.56283	1.49785		22.7828	25.254	27.1445	22.7828	5.22893	4.02595		22.762	3.57826	1.05536	22.762	3.04979	1.03889		22.6877	2.5708	1.04394	22.6877	2.6205	1.03928
23.6006	20.7636	1.15935	23.6006	22.0827	1.08671		23.9965	2.73333	1.01634	23.9965	2.97336	1.00448		23.4481	391.847	1583.58	23.4481	8.81735	7.27724		23.4433	1.07813	2.13789	23.4433	1.58913	1.41938		23.5694	1.41271	1.17886	23.5694	4.51999	4.35785		23.5529	2.81821	1.11816	23.5529	2.92848	1.10229		23.4747	2.59727	1.00167	23.4747	2.62696	1.00067
24.387	24.649	1.52317	24.387	22.8854	1.15548		24.8825	2.78722	1.05242	24.8825	2.96523	1.01254		23.9064	8.81476	7.10728					24.2304	2.10958	1.41897	24.2304	1.72094	1.17169		24.3561	1.82835	2.15336	24.3561	2.92225	2.69973		24.3439	2.65321	1.24216	24.3439	2.68368	1.11478		24.2617	2.60466	1.04508	24.2617	2.65174	1.03404
25.1735	24.5674	1.24893	25.1735	23.4011	1.23323		24.9933	2.97686	1.03015	24.9933	2.96211	1.01385		24.1356	1.58928	2.10553	24.1356	8.33237	6.49624		25.0175	2.10368	1.10608	25.0175	1.97041	1.03708		25.1427	2.11737	1.64523	25.1427	2.10951	1.60791		25.1348	2.36174	1.08201	25.1348	2.5465	1.07831		25.0487	2.81291	1.08991	25.0487	2.6584	1.04646
25.9599	22.6939	1.1693	25.9599	22.0223	1.19559		25.7685	2.95478	1.01333	25.7685	2.93128	1.01354		25.0522	2.17791	1.02911	25.0522	3.62804	1.85672		25.8047	2.22918	1.09338	25.8047	2.00516	1.19191		25.9293	1.91515	1.07904	25.9293	2.11363	1.33047		25.9258	2.37376	1.00445	25.9258	2.53195	1.02055		25.8357	2.61066	1.02711	25.8357	2.64711	1.03934
26.7463	20.8454	1.19522	26.7463	19.8325	1.10196		26.5438	2.95343	1.03146	26.5438	2.88765	1.00515		25.9688	2.43923	1.12906	25.9688	2.57691	1.02766		26.5918	1.76543	1.16092	26.5918	1.86803	1.25771		26.7159	2.26386	1.33865	26.7159	2.20439	1.24991		26.7168	2.96816	1.10681	26.7168	2.55419	1.09935		26.6228	2.55218	1.02412	26.6228	2.60564	1.02118
27.5327	15.437	1.11126	27.5327	18.5481	1.06481		27.319	2.77441	1.12982	27.319	2.93589	1.02101		26.6562	2.80166	1.08524	26.6562	2.57857	1.04367		27.3789	1.6384	2.89643	27.3789	1.71315	1.11248		27.5025	2.56227	1.36798	27.5025	2.18445	1.28654		27.5077	2.22445	1.44765	27.5077	2.6071	1.108		27.4098	2.62933	1.01635	27.4098	2.56322	1.01327
28.3192	17.9438	1.1011	28.3192	18.5457	1.05386		28.0943	3.54455	1.19837	28.0943	2.97509	1.05325		27.5729	2.30434	1.03749	27.5729	2.49623	1.0282		28.166	1.56919	2.01827	28.166	1.64663	1.0606		28.2891	1.87352	1.46863	28.2891	2.08076	1.33109		28.2987	2.85901	1.22482	28.2987	2.54404	1.15239		28.1968	2.48061	1.03209	28.1968	2.56298	1.0103
29.1056	19.6491	1.07247	29.1056	20.935	1.15909		29.7556	2.86126	1.0292	29.7556	2.96453	1.05555		28.2603	2.10111	1.60657	28.2603	2.41264	1.09362		28.9532	1.46559	1.71105	28.9532	1.64667	1.08774		29.0757	1.72609	1.25939	29.0757	2.42554	1.80024		29.0897	2.46456	1.21891	29.0897	2.51808	1.17705		28.9838	2.56381	1.0113	28.9838	2.53585	1.004
29.892	23.6388	1.13901	29.892	24.5869	1.33933		30.5308	3.14455	1.07976	30.5308	2.94437	1.05168		29.1769	2.00946	1.43666	29.1769	2.37631	1.16336		29.7403	2.02375	2.67997	29.7403	1.58005	1.30295		29.8623	1.839	1.39795	29.8623	3.7589	3.20074		29.8806	2.16778	1.53788	29.8806	2.61359	1.20076		29.7708	2.6437	1.0041	29.7708	2.48208	1.01506
30.6784	35.8652	2.12222	30.6784	26.6823	1.35473		31.3061	2.85539	1.2155	31.3061	2.90406	1.04968		29.8644	2.84805	1.00697	29.8644	2.38646	1.12003		30.5274	1.29625	1.48315	30.5274	1.50234	1.77781		30.649	14.4203	24.5436	30.649	5.4	3.81266		30.6716	3.00522	1.14196	30.6716	2.74567	1.18486		30.5579	2.24998	1.06678	30.5579	2.45494	1.03844
31.4649	23.6702	1.38907	31.4649	27.0664	1.20105		32.0813	2.83509	1.04644	32.0813	2.85369	1.04344		30.781	2.39184	1.08482	30.781	2.44998	1.01655		31.3145	1.35658	2.03447	31.3145	1.43718	1.794		31.4356	3.2849	1.2109	31.4356	6.33521	2.91999		31.4626	3.28498	1.01184	31.4626	2.85744	1.08716		31.3449	2.44443	1.06185	31.3449	2.41688	1.05223
32.2513	24.3568	1.47809	32.2513	26.2273	1.07069		32.8566	2.70824	1.0734	32.8566	2.88392	1.02854		31.4685	2.59771	1.18517	31.4685	2.51439	1.05181		32.1017	1.2785	2.03775	32.1017	1.42067	1.48278		32.2222	3.84575	1.81132	32.2222	4.82724	1.45401		32.2535	2.66868	1.05087	32.2535	2.8768	1.01467		32.1319	2.51528	1.06403	32.1319	2.44353	1.03218
33.0377	23.6223	1.22655	33.0377	26.0131	1.07565		33.6319	2.9272	1.07398	33.6319	2.90921	1.00828		31.9268	2.54298	1.06953					32.8888	1.94359	1.07224	32.8888	1.47636	1.22739		33.0088	3.97692	1.39919	33.0088	2.83215	1.27183		33.0445	2.59618	1.11831	33.0445	2.90391	1.00649		32.9189	2.29994	1.02309	32.9189	2.56367	1.03452
33.8242	31.4737	2.08015	33.8242	26.0171	1.15213		34.4071	2.92303	1.02679	34.4071	2.94322	1.00931		32.3851	2.42103	1.08668	32.3851	2.52632	1.04494		33.6759	0.987588	1.16239	33.6759	1.67459	1.03352		33.7954	1.27634	1.3797	33.7954	1.90543	1.37705		33.8355	2.95934	1.01969	33.8355	3.0727	1.03945		33.7059	2.81926	1.13591	33.7059	2.69639	1.11833
34.6106	22.0888	1.02761	34.6106	26.0745	1.24579		35.1824	3.18841	1.06842	35.1824	2.93539	1.02262		33.0726	2.53152	1.01229	33.0726	2.46349	1.00652		34.463	2.68183	1.04742	34.463	1.85566	1.03542		34.582	1.05152	1.5587	34.582	1.56169	1.09698		34.6264	3.84317	1.13476	34.6264	3.24615	1.09501		34.493	2.99173	1.34137	34.493	2.83411	1.15099
35.397	24.8372	1.01099	35.397	25.3347	1.19811		35.9576	3.04868	1.00001	35.9576	2.92073	1.02565		33.9892	2.31399	1.1947	33.9892	2.45176	1.0741		35.2502	1.80593	1.02642	35.2502	2.03193	1.02086		35.3686	1.36052	1.37909	35.3686	1.64338	1.14934		35.4174	3.28505	1.19781	35.4174	3.26373	1.13861		35.28	2.90534	1.1259	35.28	2.89038	1.13183
36.1834	27.0094	1.35256	36.1834	25	1.14121		36.7329	2.76982	1.04133	36.7329	2.88201	1.00731		34.6766	2.41966	1.24478	34.6766	2.53261	1.05806		36.0373	2.93726	1.15137	36.0373	1.91364	1.03929		36.1553	2.5675	2.25327	36.1553	1.95791	1.37769		36.2083	3.09275	1.12504	36.2083	3.085	1.13464		36.067	2.82652	1.04903	36.067	2.82377	1.08153
36.9699	22.5126	1.07228	36.9699	25.6279	1.17393		37.5082	2.8724	1.04037	37.5082	2.89803	1.00467		35.5932	2.69535	1.05651	35.5932	2.6061	1.0124		36.8244	0.968443	1.13446	36.8244	1.74717	1.18345		36.9419	2.11107	1.04512	36.9419	2.19737	1.60129		36.9993	2.67738	1.1407	36.9993	2.82472	1.14013		36.854	2.82376	1.14911	36.854	2.68994	1.02682
37.7563	27.6551	1.16805	37.7563	26.1828	1.20487		38.2834	2.97928	1.03757	38.2834	2.95815	1.01361		36.2807	2.23262	1.23714	36.2807	2.56351	1.00367		37.6115	2.1292	1.41497	37.6115	1.52253	1.29344		37.7285	2.05086	1.84924	37.7285	2.21259	1.66513		37.7903	2.86836	1.11716	37.7903	2.69216	1.18975		37.641	2.45904	1.04193	37.641	2.53546	1.00161
38.5427	26.5004	1.23956	38.5427	27.829	1.26384		39.0587	2.90378	1.02468	39.0587	3.01819	1.01563		37.1973	2.49136	1.01478	37.1973	2.52575	1.01986		38.3987	1.12477	2.41341	38.3987	1.44972	1.30932		38.5151	2.16657	2.07975	38.5151	2.18404	1.58566		38.5812	1.9228	2.08523	38.5812	2.83284	1.18052		38.4281	2.37345	1.0433	38.4281	2.385	1.01754
39.3291	29.2632	1.40317	39.3291	29.4553	1.3094		39.8339	3.12829	1.05207	39.8339	3.03698	1.0078		37.8848	2.11814	1.28844	37.8848	2.60888	1.00444		39.1858	1.46624	1.28275	39.1858	1.38226	1.19705		39.3017	2.14742	1.84027	39.3017	2.26469	1.288		39.3722	3.39719	1.00505	39.3722	3.20521	1.17625		39.2151	2.20983	1.08333	39.2151	2.31023	1.0026
40.1156	34.7803	1.4466	40.1156	29.0991	1.26119		40.6092	2.81115	1.07904	40.6092	3.07617	1.03379		38.8014	3.14134	1.16291	38.8014	2.78282	1.07542		39.9729	1.19973	1.47328	39.9729	1.31841	1.08053		40.0883	2.32361	1.80199	40.0883	2.28151	1.0387		40.1632	4.15599	1.06149	40.1632	4.07669	1.13909		40.0021	2.26047	1.1011	40.0021	2.3232	1.03198
40.902	27.4781	1.08676	40.902	27.3427	1.15003		41.3845	2.91995	1.1122	41.3845	3.09317	1.03558		39.4889	2.31729	1.0758	39.4889	3.50217	1.46971		40.76	1.37419	1.9839	40.76	1.30087	1.18685		40.8749	2.37974	1.1105	40.8749	2.17998	1.18782		40.9541	3.86673	1.36103	40.9541	5.72375	1.1186		40.7891	2.40406	1.09593	40.7891	2.40993	1.05739
41.6884	21.2469	1.07444	41.6884	25.574	1.04942		42.1597	3.03263	1.13731	42.1597	3.07706	1.01525		40.4055	15.9812	12.627	40.4055	3.90316	1.65079		41.5472	1.0411	1.07962	41.5472	1.35738	1.2185		41.6615	1.71285	1.28151	41.6615	2.58781	1.88162		41.7451	9.45703	1.03932	41.7451	8.41925	1.13183		41.5761	2.54343	1.04561	41.5761	2.52906	1.04648
42.4749	24.4445	1.01588	42.4749	25.338	1.01867		42.935	3.00591	1.04273	42.935	3.01358	1.00287		41.0929	2.91938	1.04469	41.0929	3.84998	1.59147		42.3343	1.6582	1.0205	42.3343	1.47496	1.13976		42.4482	1.84401	2.84244	42.4482	5.87821	7.12412		42.5361	12.6767	1.29741	42.5361	13.4759	1.0723		42.3632	2.71218	1.01544	42.3632	2.61512	1.02881
43.2613	27.2539	1.05625	43.2613	27.3898	1.04371		43.7102	2.83013	1.01579	43.7102	2.98933	1.0099		41.7804	3.26222	1.295					43.1214	1.54546	1.15625	43.1214	1.65057	1.09116		43.2348	2.91189	2.25371	43.2348	20.1654	54.375		43.327	18.0987	1.1914	43.327	22.7614	1.064		43.1502	2.65653	1.04465	43.1502	2.66632	1.02158
44.0477	30.9724	1.13891	44.0477	30.8125	1.06774		44.4855	3.11511	1.15412	44.4855	2.98427	1.00006		42.0095	2.66667	1.00224	42.0095	3.04294	1.18269		43.9085	2.13391	1.16014	43.9085	1.73897	1.18097		44.0214	31.7012	140.697	44.0214	40.4397	190.978		44.118	38.0234	1.15499	44.118	37.6739	1.1878		43.9372	2.63862	1.15738	43.9372	2.69249	1.0068
44.8341	33.9911	1.03009	44.8341	34.7231	1.08267		45.2608	2.99894	1.10747	45.2608	2.99714	1.01427		42.697	2.60231	1.10475	42.697	2.83928	1.09615		44.6956	1.55538	1.86386	44.6956	1.82796	1.18025		44.808	47.208	402.844	44.808	37.06	220.052		44.909	82.0901	1.34309	44.909	58.4754	1.35097		44.7242	2.75944	1.1144	44.7242	2.69913	1.03372
45.6206	40.1359	1.07946	45.6206	38.183	1.0811		46.036	2.8576	1.01275	46.036	2.99877	1.00582		43.6136	2.79923	1.01073	43.6136	2.80178	1.08665		45.4828	1.7701	1.1337	45.4828	1.84204	1.07995		45.5946	0.976316	1.96253	45.5946	25.6323	139.987		45.6999	60.8953	3.2902	45.6999	81.7343	1.30166		45.5112	2.71594	1.11435	45.5112	2.67734	1.0705
46.407	43.6538	1.13141	46.407	41.1157	1.09999		46.8113	3.12365	1.04006	46.8113	2.9699	1.00084		44.3011	2.14724	1.13058	44.3011	3.32585	1.23997		46.2699	2.47588	1.21854	46.2699	1.75836	1.16737		46.3812	4.67109	13.0535	46.3812	27.6124	122.98		46.4909	104.192	1.25558	46.4909	105.636	1.13065		46.2982	2.65697	1.06666	46.2982	2.57086	1.08173
47.1934	38.5832	1.01652	47.1934	44.404	1.14426		47.5865	2.81289	1.10768	47.5865	2.99159	1.04614		45.2177	2.50491	1.23718	45.2177	9.33117	4.48292		47.057	1.19675	1.7415	47.057	1.74327	1.39429		47.1678	17.2709	30.2983	47.1678	60.1929	280.256		47.2818	114.61	2.02289	47.2818	141.298	1.02881		47.0853	2.4543	1.07569	47.0853	2.40475	1.06952
47.9798	50.2889	1.32609	47.9798	47.5378	1.15198		48.3618	3.47332	1.3081	48.3618	3.03416	1.07642		46.1343	123.941	33.2095	46.1343	17.1004	9.24465		47.8441	1.62562	1.99101	47.8441	1.78609	1.41112		47.9545	26.9638	63.062	47.9545	105.044	509.112		48.0728	192.44	1.23991	48.0728	177.279	1.05833		47.8723	2.1388	1.03303	47.8723	2.30279	1.0555
48.7663	53.5356	1.15625	48.7663	50.8702	1.13319		49.1371	2.9568	1.08367	49.1371	3.12593	1.06515		46.8218	7.33553	3.95922	46.8218	13.6561	6.82131		48.6313	1.99975	1.16367	48.6313	1.96099	1.28399		48.7411	46.8782	228.914	48.7411	120.346	610.476		48.8638	234.398	1.18307	48.8638	196.792	1.17953		48.6593	2.08703	1.12534	48.6593	2.36299	1.01923
49.5527	52.4397	1.00168	49.5527	53.4316	1.08375		49.9123	3.11465	1.08058	49.9123	3.23117	1.06275		47.7384	2.94972	1.18474	47.7384	4.6222	1.84256		49.4184	2.7784	1.62704	49.4184	1.96898	1.04514		49.5277	11.0624	15.9616	49.5277	161.27	1024.74		49.6547	159.186	1.09195	49.6547	206.197	1.20873		49.4463	2.62249	1.07705	49.4463	2.54196	1.02123
50.3391	53.4693	1.05294	50.3391	55.7209	1.0428		50.6876	3.22714	1.03966	50.6876	3.35607	1.10017		48.8842	2.59145	1.13706	48.8842	2.85836	1.05033		50.2055	1.7567	1.652	50.2055	1.73714	1.07097		50.3143	192.466	2174.62	50.3143	259.545	1784.59		50.4457	162.481	1.0571	50.4457	223.541	1.20829		50.2333	3.12757	1.08328	50.2333	2.72603	1.05044
51.1255	58.1784	1.01335	51.1255	58.6796	1.04858		51.4628	3.03294	1.10579	51.4628	3.34731	1.09979		49.8008	2.94687	1.03818	49.8008	3.01678	1.03506		50.9926	0.936424	1.04291	50.9926	1.56094	1.15857		51.1009	1238.8	19541	51.1009	336.635	1953.51		51.2367	295.631	1.04382	51.2367	268.219	1.28707		51.0204	2.65599	1.09897	51.0204	2.87352	1.02075
51.912	66.5789	1.13505	51.912	61.8211	1.06818		52.2381	3.37168	1.006	52.2381	3.24112	1.03811		50.9465	4.39963	1.25834	50.9465	3.11304	1.0127		51.7798	1.45713	1.33835	51.7798	1.46404	1.25516		51.8875	121.447	175.62	51.8875	257.584	1123.4		52.0276	377.917	2.08622	52.0276	321.238	1.19299		51.8074	2.80609	1.04942	51.8074	2.93649	1.16737
52.6984	60.4977	1.04387	52.6984	65.6519	1.08522		53.0134	3.0405	1.18085	53.0134	3.17926	1.02054		51.8632	2.87481	1.0518	51.8632	2.99272	1.02306		52.5669	2.19182	1.18527	52.5669	1.46814	1.43148		52.6741	8.93377	7.50163	52.6741	160.503	609.374		52.8186	244.076	1.28921	52.8186	342.15	1.08766		52.5944	3.35643	1.87225	52.5944	2.94975	1.24866
53.4848	68.9151	1.14554	53.4848	71.6248	1.09224		53.7886	3.09665	1.14325	53.7886	3.24927	1.01349		53.0089	2.97033	1.16172	53.0089	2.8826	1.04477		53.354	0.718825	4.99191	53.354	1.54523	1.60775		53.4608	120.401	1029.46	53.4608	113.187	458.772		53.6096	327.793	3.12532	53.6096	336.084	1.49038		53.3814	2.81278	1.17163	53.3814	2.92249	1.22324
54.2713	75.5487	1.00364	54.2713	81.6669	1.10228		55.3391	3.52164	1.05244	55.3391	3.64293	1.10641		53.9255	2.77032	1.1466	53.9255	2.92272	1.06925		54.1411	1.8327	1.15449	54.1411	1.53967	1.83686		54.2474	190.427	2032.77	54.2474	100.196	394.386		54.4005	252.056	1.58625	54.4005	336.139	1.68555		54.1684	2.81413	1.00984	54.1684	2.78883	1.08318
55.0577	107.106	1.18953	55.0577	92.7466	1.10829		56.1144	2.96314	1.00868	56.1144	5.66249	2.09615		55.0713	3.42594	1.38075	55.0713	2.99743	1.16947		54.9283	1.64965	2.75673	54.9283	1.69419	1.65381		55.034	20.9639	23.5334	55.034	81.804	227.556		55.1915	376.497	2.57102	55.1915	362.193	1.29308		54.9555	2.57242	1.09617	54.9555	2.7003	1.01773
55.8441	99.5016	1.05495	55.8441	102.421	1.14008		56.8897	6.76404	2.60424	56.8897	6.9188	2.83398		55.5296	3.01667	1.17511					55.7154	1.61418	1.19954	55.7154	1.86747	1.38201		55.8206	6.72559	3.82193	55.8206	54.9763	97.9169		55.9824	291.984	2.40786	55.9824	407.681	1.15146		55.7425	2.65848	1.0391	55.7425	2.73141	1.01208
56.6305	108.023	1.13852	56.6305	108.143	1.19779		57.6649	3.53014	1.00125	57.6649	6.03322	2.32554		55.9879	2.74107	1.25337	55.9879	3.05524	1.1749		56.5025	2.55067	1.04313	56.5025	2.00563	1.07076		56.6072	18.1686	15.0618	56.6072	44.6975	70.1504		56.7734	436.908	1.3539	56.7734	476.559	1.65394		56.5295	2.7407	1.03613	56.5295	2.83173	1.04025
57.417	110.576	1.33552	57.417	114.983	1.22679		58.4402	3.10135	1.00624	58.4402	3.85485	1.23034		56.6754	2.7128	1.28354	56.6754	3.07569	1.1165		57.2896	1.3989	1.02801	57.2896	2.20286	1.21852		57.3938	4.21485	5.88693	57.3938	51.5071	91.5816		57.5644	457.885	2.21275	57.5644	551.486	1.83207		57.3165	3.26381	1.33215	57.3165	2.89794	1.06427
58.2034	119.968	1.4172	58.2034	128.548	1.22883		59.2154	3.05402	1.06223	59.2154	3.38655	1.01193		57.592	3.23773	1.04507	57.592	3.05196	1.04373		58.0768	3.71662	2.00462	58.0768	2.07757	1.42687		58.1804	118.522	247.591	58.1804	56.7952	109.103		58.3553	682.667	1.87699	58.3553	609.359	1.6344		58.1035	2.7951	1.04025	58.1035	2.90034	1.06442
58.9898	146.769	1.07888	58.9898	147.802	1.28777		59.9907	3.26184	1.00912	59.9907	3.45878	1.02163		58.2795	2.9781	1.29047	58.2795	3.03525	1.02003		58.8639	1.40289	1.3211	58.8639	1.89851	1.68198		58.967	53.6199	132.031	58.967	58.773	103.945		59.1463	628.204	1.06687	59.1463	636.232	1.44975		58.8906	2.84161	1.02899	58.8906	2.81487	1.0198
59.7762	175.84	1.42145	59.7762	168.456	1.33116		60.766	3.41524	1.02964	60.766	3.52554	1.04465		59.4252	2.74793	1.3197	59.4252	2.95012	1.00136		59.651	1.43928	1.99644	59.651	1.6618	1.79019		59.7537	44.7933	54.8162	59.7537	41.9749	66.3272		59.9373	686.462	1.13926	59.9373	626.198	1.25534		59.6776	2.6735	1.01774	59.6776	2.75613	1.00338
60.5627	198.178	1.96074	60.5627	178.268	1.31291		61.5412	3.78999	1.12842	61.5412	3.60912	1.05556		60.3418	2.78532	1.03777	60.3418	3.02116	1.01235		60.4381	1.51058	2.31838	60.4381	1.53518	1.58999		60.5403	33.2443	39.5985	60.5403	26.9305	44.0058		60.7282	335.942	2.8204	60.7282	664.769	1.17386		60.4646	2.72297	1.03745	60.4646	2.74364	1.00781
61.3491	170.291	1.10343	61.3491	172.374	1.25799		62.3165	3.98081	1.14077	62.3165	3.77911	1.00165		60.8002	3.08014	1.01788					61.2253	1.68499	1.4714	61.2253	1.5555	1.28755		61.3269	2.42852	4.44319	61.3269	26.9134	58.8309		61.5192	738.789	1.68321	61.5192	792.647	1.23722		61.2516	2.79531	1.06009	61.2516	2.7524	1.01087
62.1355	146.648	1.01769	62.1355	165.548	1.15866		63.0917	3.74577	1.02118	63.0917	4.01367	1.07809		61.2585	3.06352	1.00018	61.2585	3.18197	1.07277		62.0124	1.36699	2.14448	62.0124	1.58931	1.05403		62.1135	13.2535	29.0263	62.1135	36.3968	114.918		62.3102	975.224	1.56385	62.3102	965.662	1.34731		62.0386	2.73548	1.05544	62.0386	2.8722	1.02355
62.9219	149.629	1.26206	62.9219	174.015	1.13751		63.867	4.08813	1.06503	63.867	4.20685	1.12021		62.4042	2.94756	1.77083	62.4042	3.43939	1.23351		62.7995	1.59874	1.71434	62.7995	1.58125	1.1098		62.9001	25.0927	109.51	62.9001	71.9219	309.878		63.1011	1277.22	1.24732	63.1011	1144.55	1.57678		62.8257	2.79076	1.07889	62.8257	3.3647	1.17466
63.7084	182.01	1.11137	63.7084	203.36	1.20952		64.6423	3.95936	1.032	64.6423	4.65292	1.0097		63.3208	3.40422	1.45066	63.3208	3.54098	1.23734		63.5866	1.48828	1.47032	63.5866	1.60541	1.10436		63.6867	14.934	21.8308	63.6867	120.234	558.565		63.8921	735.696	3.44487	63.8921	1170.62	1.56397		63.6127	3.71979	1.08163	63.6127	4.16761	1.43832
64.4948	317.509	1.2399	64.4948	236.981	1.32155		65.4175	7.61283	2.74085	65.4175	4.91206	1.11501		64.4666	3.30679	1.00825	64.4666	3.44773	1.06529		64.3737	1.4569	1.02631	64.3737	1.67422	1.08716		64.4733	69.8864	523.967	64.4733	137.145	500.834		64.6831	1293.27	1.04097	64.6831	1019.73	1.35194		64.3997	8.17568	3.684	64.3997	4.65287	1.51777
65.2812	240.034	1.35192	65.2812	251.455	1.47385		66.1928	4.30062	1.02137	66.1928	4.88961	1.12223		65.3832	3.40135	1.12204	65.3832	3.39098	1.05978		65.1609	1.91622	1.3773	65.1609	1.74625	1.06404		65.2599	7.0946	4.76701	65.2599	146.49	462.468		65.474	848.832	1.42064	65.474	840.538	1.22198		65.1867	3.84373	1.05781	65.1867	4.69685	1.33685
66.0677	263.656	1.96537	66.0677	233.654	1.63907		66.968	4.40834	1.03815	66.968	4.45194	1.03896		66.529	3.25761	1.01978	66.529	3.37304	1.08298		65.948	1.66898	2.06156	65.948	1.83693	1.11967		66.0466	233.653	552.146	66.0466	128.473	387.16		66.265	415.836	2.14691	66.265	698.667	1.24935		65.9737	3.42086	1.1652	65.9737	4.28199	1.04383
66.8541	143.366	1.28213	66.8541	235.786	1.79549		67.7433	4.13566	1.0108	67.7433	4.344	1.00951		67.4456	3.63695	1.11166	67.4456	3.72006	1.2233		66.7351	1.66925	1.87632	66.7351	1.85373	1.07471		66.8332	74.3908	470.023	66.8332	127.927	456.6		67.0559	628.585	1.30563	67.0559	658.687	1.51238		66.7608	4.43105	1.69935	66.7608	3.99092	1.35476
67.6405	191.596	1.69532	67.6405	282.057	1.81858		68.5186	4.70036	1.16337	68.5186	4.39078	1.00748		67.9039	3.93623	1.29485					67.5222	1.82506	1.30555	67.5222	1.75109	1.00654		67.6198	140.166	686.291	67.6198	101.267	392.411		67.8469	663.001	1.95223	67.8469	685.545	1.84894		67.5478	3.87381	1.37003	67.5478	4.03963	1.44488
68.4269	534.85	2.23023	68.4269	354.481	1.50259		69.2938	4.37299	1.01508	69.2938	4.45568	1.00618		68.1331	4.84205	1.25286	68.1331	4.02007	1.31722		68.3094	1.72078	2.21253	68.3094	2.62867	1.95151		68.4064	56.0177	285.779	68.4064	48.9573	126.862		68.6379	846.906	2.28009	68.6379	699.346	1.8386		68.3348	3.93733	1.54012	68.3348	4.08306	1.38028
69.2134	341.978	1.22187	69.2134	456.265	1.03888		70.0691	4.95776	1.15715	70.0691	4.45174	1.00797		69.0497	3.99757	1.02804	69.0497	4.06569	1.286		69.0965	0.827047	1.65237	69.0965	8.45809	12.2512		69.193	3.72798	2.13171	69.193	19.5342	27.4793		69.4288	701.277	2.08045	69.4288	705.132	1.16736		69.1218	4.09462	1.0577	69.1218	4.21075	1.25557
69.9998	408.78	2.58012	69.9998	556.6	1.30923		70.8443	4.33207	1.0166	70.8443	4.53587	1.01142		69.9663	3.07925	1.05149	69.9663	3.74398	1.08009		69.8836	75.2197	471.256	69.8836	35.0732	114.557		69.9796	2.69898	1.21759	69.9796	11.181	10.1019		70.2198	125.403	1.31395	70.2198	706.761	1.92285		69.9088	4.16236	1.49981	69.9088	4.40175	1.1453
70.7862	757.085	1.9414	70.7862	648.334	1.38796		71.6196	5.08196	1.03163	71.6196	4.64186	1.02294		71.1121	3.65284	1.06078	71.1121	3.73745	1.03586		70.6707	93.3637	826.829	70.6707	149.42	819.497		70.7662	6.85572	5.0031	70.7662	11.2863	9.38244		71.0108	777.07	20.5913	71.0108	639.888	5.01761		70.6959	5.2884	1.50385	70.6959	4.39694	1.1707
71.5726	847.766	1.07132	71.5726	728.096	1.11772		72.3949	4.80867	1.10475	72.3949	4.77867	1.00966		72.0287	4.08333	1.32902	72.0287	3.95097	1.00297		71.4579	430.181	1999.89	71.4579	185.035	719.78		71.5529	32.6682	37.7588	71.5529	14.7822	14.9496		71.8017	358.888	5.50351	71.8017	573.64	9.96468		71.4829	3.75442	1.66782	71.4829	4.28386	1.23473
72.3591	825.617	1.531	72.3591	718.137	1.11529		73.1701	4.69979	1.00842	73.1701	4.84264	1.01293		72.7161	3.39577	1.21598	72.7161	4.03446	1.01733		72.245	7.97708	4.85643	72.245	69.3455	104.311		72.3395	1.91116	1.15126	72.3395	24.8344	37.6367		72.5927	186.286	62.1428	72.5927	580.36	9.00845		72.2699	3.82707	1.36718	72.2699	4.05141	1.36836
73.1455	447.832	1.05716	73.1455	742.633	1.1335		73.9454	4.73298	1.00382	73.9454	4.95203	1.04415		73.1745	4.04581	1.02247					73.0321	4.44361	1.1237	73.0321	17.7367	12.4178		73.1261	13.0906	22.8727	73.1261	42.8384	92.9879		73.3837	397.554	15.6211	73.3837	638.537	5.13186		73.0569	4.12101	1.49125	73.0569	3.88695	1.44425
73.9319	605.326	1.19875	73.9319	926.033	1.03595		74.7206	5.21771	1.10057	74.7206	5.06439	1.03973		73.6328	3.85168	1.04401	73.6328	4.07277	1.01475		73.8192	3.83626	1.04497	73.8192	4.3128	2.33065		73.9127	270.982	2470.66	73.9127	73.2121	184.815		74.1746	256.448	5.22721	74.1746	720.317	2.71854		73.8439	3.58522	1.38208	73.8439	3.90211	1.39094
74.7183	1844.39	1.15228	74.7183	1155.4	1.31781		75.4959	4.89977	1.03168	75.4959	5.15833	1.02429		74.7785	4.14277	1.19969	74.7785	4.03064	1.07416		74.6064	1.23279	1.07059	74.6064	2.16117	1.46013		74.6993	131.729	256.781	74.6993	91.5876	222.095		74.9656	918.797	1.61779	74.9656	550.652	2.68592		74.631	3.84154	1.47906	74.631	4.04617	1.22356
75.5048	1791.59	2.18426	75.5048	1210.24	1.47524		76.2712	5.31269	1.0068	76.2712	5.22892	1.01381		75.6951	3.2861	1.12257	75.6951	4.07719	1.10337		75.3935	1.13274	3.80324	75.3935	1.75048	1.45913		75.4859	34.2095	32.8739	75.4859	48.2362	89.1382		75.7566	119.515	20.4277	75.7566	335.902	5.26665		75.418	4.2274	1.0424	75.418	4.28239	1.04185
76.2912	545.255	2.89084	76.2912	1104.22	1.35945		77.0464	5.12722	1.09069	77.0464	5.3378	1.01784		76.6118	4.26678	1.1863	76.6118	4.10488	1.15823		76.1806	2.21254	1.12236	76.1806	1.49295	1.25231		76.2725	0.865516	1.6154	76.2725	27.4422	46.8379		76.5475	16.1509	14.8001	76.5475	259.384	9.79747		76.205	5.17426	1.5884	76.205	4.67737	1.04519
77.0776	618.101	1.0588	77.0776	1027.2	1.13348		77.8217	5.36787	1.01411	77.8217	5.49664	1.03098		77.5284	4.1014	1.67201	77.5284	4.29096	1.22857		76.9677	1.11919	1.37846	76.9677	1.35288	1.03832		77.0592	5.71268	10.7659	77.0592	26.3114	51.3549		77.3385	356.4	24.385	77.3385	237.925	13.873		76.992	3.91118	1.10506	76.992	5.42485	1.04476
77.8641	1533.91	1.32582	77.8641	1086	1.04775		78.5969	5.97723	1.16943	78.5969	6.54253	1.25388		78.445	5.26173	1.01875	78.445	4.25112	1.32184		77.7549	0.955945	1.48192	77.7549	1.30789	1.03148		77.8458	105.363	249.912	77.8458	22.201	40.1171		78.1294	113.725	13.4464	78.1294	307.109	9.42615		77.779	7.17467	1.15383	77.779	6.51364	1.05236
78.6505	1223.32	1.14985	78.6505	1240.23	1.06652		79.3722	6.05834	1.04199	79.3722	11.8923	2.81785		78.9033	4.29432	1.35992					78.542	1.04449	2.33855	78.542	1.43138	1.15992		78.6324	1.73062	1.60188	78.6324	14.3176	17.2596		78.9204	179.463	21.1743	78.9204	405.608	4.19423		78.566	7.85327	1.01863	78.566	7.75591	1.18556
79.4369	981.682	1.09794	79.4369	1372.01	1.01416		80.1475	16.1781	4.59309	80.1475	17.4352	4.64731		79.3616	3.49762	1.16352	79.3616	4.37638	1.39618		79.3291	2.7219	1.0376	79.3291	1.64529	1.27088		79.419	1.15211	1.97025	79.419	6.78283	4.82973		79.7114	144.708	5.39812	79.7114	330.187	2.23034		79.3531	11.1609	1.27886	79.3531	7.7849	1.28888
80.2233	1689.93	1.01418	80.2233	1422.65	1.02821		80.9227	6.61261	1.01027	80.9227	14.7164	3.57565		80.2782	4.53388	1.37797	80.2782	4.66909	1.35552		80.1162	1.39804	1.70579	80.1162	1.99546	1.14476		80.2056	3.17784	1.11069	80.2056	5.71287	3.62968		80.5023	188.646	4.29302	80.5023	138.773	1.41327		80.1401	5.95787	1.40053	80.1401	6.91269	1.40362
81.0098	1732.94	1.23512	81.0098	1376.1	1.15473		81.698	5.95426	1.05477	81.698	8.21581	1.53798		81.424	5.02846	1.51495	81.424	4.89429	1.17262		80.9034	1.59624	1.26209	80.9034	2.74428	1.00375		80.9922	6.50936	4.7005	80.9922	16.3761	17.9335		81.2933	5.1946	1.14056	81.2933	43.4142	1.32561		80.9271	4.14547	1.47945	80.9271	6.19228	1.50178
81.7962	1145.34	1.45858	81.7962	1125.26	1.69451		82.4732	6.27369	1.01968	82.4732	6.27915	1.01809		82.3406	4.239	1.16286	82.3406	4.53501	1.07677		81.6905	4.33093	1.20578	81.6905	8.17934	1.10031		81.7788	114.327	565.585	81.7788	61.3775	140.802		82.0843	3.39105	1.12549	82.0843	25.825	1.6431		81.7141	6.49455	1.61412	81.7141	6.27926	1.57815
82.5826	573.628	4.89197	82.5826	901.608	2.51939		83.2485	6.71323	1.02707	83.2485	6.44679	1.01776		83.2572	4.81703	1.06735	83.2572	4.16322	1.00751		82.4776	5.98141	1.01163	82.4776	54.7963	1.04565		82.5654	443.66	2944.21	82.5654	116.321	393.757		82.8752	7.53456	1.22141	82.8752	48.9513	1.77022		82.5011	6.41857	1.3346	82.5011	8.02384	1.48709
83.369	197.989	20.3683	83.369	898.907	3.04918		84.0238	6.45909	1.03624	84.0238	6.6729	1.02118		84.1738	4.57473	1.19113	84.1738	3.90782	1.01699		83.2647	2282.95	3.2018	83.2647	153.299	1.022		83.3521	42.1419	79.495	83.3521	72.9722	196.514		83.6662	495.413	2.72534	83.6662	149.991	2.6152		83.2882	8.95972	2.63367	83.2882	9.9826	1.10423
84.1555	1522.25	1.95611	84.1555	1032	2.82161		84.799	6.86845	1.02127	84.799	6.88394	1.03008		84.6321	3.97568	1.06157					84.0518	6.67307	5.44678	84.0518	108.217	1.32443		84.1387	1.43991	1.49453	84.1387	19.6342	29.1555		84.4572	157.559	14.9519	84.4572	378.269	4.48215		84.0752	18.0823	3.73052	84.0752	9.28226	1.22265
84.9419	1413.11	3.01691	84.9419	1236.03	1.76329		85.5743	7.23732	1.0656	85.5743	7.08049	1.03866		85.0904	3.32981	1.12304	85.0904	4.04687	1.11511		84.839	1.68449	2.13532	84.839	35.0294	4.00692		84.9253	2.86924	1.87247	84.9253	5.72991	5.54682		85.2481	7.62701	2.58104	85.2481	664.733	5.42863		84.8622	4.94821	1.67252	84.8622	6.85464	1.49535
85.7283	912.761	1.57839	85.7283	1377.4	1.03911		86.3495	7.10378	1.08617	86.3495	7.26201	1.03471		86.0071	5.47241	1.52648	86.0071	4.203	1.12898		85.6261	2.59204	7.07078	85.6261	15.6798	23.4376		85.7119	1.40426	1.17643	85.7119	4.73017	5.15508		86.0391	1558	11.3437	86.0391	946.752	5.30264		85.6492	2.83165	1.07214	85.6492	4.65427	1.49381
86.5147	977.977	2.77449	86.5147	1524.04	1.69737		87.1248	7.43097	1.01128	87.1248	7.45686	1.033		86.9237	3.91517	1.0308	86.9237	4.2477	1.0169		86.4132	57.737	1154.85	86.4132	24.6367	102.388		86.4985	2.1498	2.47862	86.4985	12.5801	24.3225		86.83	419.362	6.59864	86.83	1511.6	3.80339		86.4362	3.05294	1.07395	86.4362	3.86314	1.27669
87.3012	2638.04	3.65259	87.3012	1700.56	1.90682		87.9001	7.72133	1.09695	87.9001	7.73587	1.03583		87.8403	3.49049	1.31909	87.8403	3.97694	1.09291		87.2003	1.87257	1.388	87.2003	62.9145	232.196		87.2851	220.819	2158.08	87.2851	45.4301	150.292		87.621	686.775	6.1708	87.621	1404.88	4.57814		87.2233	4.92942	1.69034	87.2233	4.29011	1.00196
88.0876	1540.37	1.59075	88.0876	1983.35	1.39858		88.6753	8.11011	1.07698	88.6753	8.08589	1.05005		88.7569	2.57277	1.56749	88.7569	3.7065	1.02959		87.9875	80.8271	277.007	87.9875	109.17	238.953		88.0717	108.852	415.895	88.0717	111.699	479.938		88.412	503.231	58.2197	88.412	793.786	10.1217		88.0103	4.06167	1.208	88.0103	5.40011	1.41253
88.874	1870.02	1.75967	88.874	2165.53	1.00172		89.4506	8.72194	1.01703	89.4506	8.42776	1.05243		89.6735	5.2588	2.34577	89.6735	3.37759	1.12784		88.7746	6.54261	2.06575	88.7746	153.146	261.561		88.8584	3.94829	2.63941	88.8584	115.79	442.623		89.2029	60.147	132.264	89.2029	493.861	20.7703		88.7973	7.99018	2.96348	88.7973	5.98373	1.8132
89.6605	2045.82	1.13129	89.6605	2374.7	1.09883		90.2258	9.00986	1.04192	90.2258	8.7272	1.05058		90.5901	3.48234	1.28205	90.5901	3.29402	1.14228		89.5617	302.993	656.727	89.5617	173.954	306.442		89.645	35.2033	133.35	89.645	81.9105	244.424		89.9939	243.462	29.9581	89.9939	325.946	37.1356		89.5843	5.16909	1.98437	89.5843	5.64847	1.82067
90.4469	2336.72	1.77976	90.4469	2708.21	1.05171		91.0011	8.87214	1.08054	91.0011	9.058	1.04241		91.0484	3.37893	1.08259					90.3488	1.75193	1.19412	90.3488	151.308	304.898		90.4316	2.62524	1.99057	90.4316	69.4667	183.235		90.7849	319.512	84.4863	90.7849	262.954	50.5322		90.3713	4.00979	1.25921	90.3713	5.02124	1.7166
91.2333	3743.84	1.03459	91.2333	2769.81	1.02191		91.7764	9.35469	1.02742	91.7764	9.45637	1.03853		91.5067	3.2969	1.01489	91.5067	3.74042	1.08384		91.136	84.5174	155.095	91.136	65.121	128.052		91.2182	56.8199	121.673	91.2182	73.7841	180.096		91.5758	117.921	92.0396	91.5758	261.063	45.5971		91.1584	3.24053	1.12552	91.1584	4.77833	1.87308
92.0197	2397.06	1.39716	92.0197	2641.01	1.09759		92.5516	9.91853	1.02861	92.5516	9.86703	1.04003		92.4234	3.8681	1.00695	92.4234	4.64695	1.27543		91.9231	2.08635	1.38192	91.9231	17.3576	20.1428		92.0048	2.93563	1.91182	92.0048	111.523	264.596		92.3668	126.341	151.37	92.3668	366.723	20.7284		91.9454	5.57053	4.006	91.9454	4.71785	2.15631
92.8062	1932.57	1.07587	92.8062	2476.94	1.1171		93.3269	10.0281	1.04386	93.3269	10.1901	1.04428		93.34	3.71736	1.16939	93.34	5.56658	1.70824		92.7102	1.10805	1.29282	92.7102	8.26515	1.60201		92.7914	179.945	440.308	92.7914	155.635	342.338		93.1578	453.121	2.82785	93.1578	698.193	7.74837		92.7324	4.04627	1.92941	92.7324	4.38386	2.09177
93.5926	2427.42	1.11138	93.5926	2379.78	1.1369		94.1021	10.5125	1.05077	94.1021	10.5031	1.04289		94.2566	3.00579	1.17411	94.2566	9.49079	4.4075		93.4973	1.39438	2.61517	93.4973	6.28339	7.04176		93.578	580.295	1452.85	93.578	92.5004	142.535		93.9487	1876.91	1.04903	93.9487	1410.13	4.36431		93.5194	2.70186	1.06872	93.5194	3.73945	1.60605
94.379	2820.65	1.31877	94.379	2413.92	1.68942		94.8774	10.8043	1.02252	94.8774	10.8235	1.04047		94.7149	22.9836	16.7299	94.7149	12.4807	7.23582		94.2845	46.4537	209.293	94.2845	5.23979	19.2634		94.3646	125.814	151.355	94.3646	19.1905	15.5984		94.7397	1820.19	9.73035	94.7397	2765.41	3.30814		94.3064	3.02344	1.06729	94.3064	3.11118	1.17487
95.1654	1988.78	4.31266	95.1654	2472.69	2.53364		94.9882	10.9737	1.05051	94.9882	10.8704	1.03999		94.9441	66.1797	88.657	94.9441	14.5076	9.47316		95.0716	0.312994	1.23701	95.0716	5.10989	49.6885		95.1513	0.074284	80.0821	95.1513	3.46093	1.43244		95.5307	936.414	40.5213	95.5307	5370.47	2.6478		95.0935	3.07512	1.20171	95.0935	2.63998	1.12404

## Sheet: Sheet2
																																	10mM NaCl
																																	HEPES Buffer
																																	HEPES Buffer + NaCl
																																	NTT MST Buffer
																																	Phosphate-buffered Saline
																																	Potassium Phosphate Buffer
																																	Potassium Phosphate Buffer + NaCl
																																	Saline buffer (0.9%)
																																	Sodium Acetate Buffer
																																	Sodium Acetate Buffer + NaCl
																																	Sodium Citrate Buffer
																																	Sodium Citrate Buffer + NaCl
																																	TRIS Buffer
																																	TRIS Buffer + NaCl
																																	Water
																																	NaPhosphate+NaCl
																																	Tris-NaCl
																																	Tris-NaCl Glycerol 15%
																																	Tris-NaCl Glycerol 5%
